# Supplementary material for: Metabolic cooperation between conspecific genotypic groups contributes to bacterial fitness
Source: ISME Commun. 2023 Apr 28;3:41. doi: 10.1038/s43705-023-00250-8 (PMC10147913; doi:10.1038/s43705-023-00250-8)
Supplement: Supplementary file 2 — Supplementary Table 1 [file 43705_2023_250_MOESM2_ESM.xlsx]

## Sheet: Supplementary Table 1
Supplementary Table 1 The collection of amplicon sequencing data from food fermentations and description.
Sample	Number of samples	Published or not	Title	Time	Country	UP_Seq_ID	seq_line	Primers	Region	Database
cereal fermentation	41	Yes	Biodegradation of ethyl carbamate and urea with Lysinibacillus sphaericus MT33 in Chinese liquor fermentation.	2018	China	DRA006044	Illumina MiSeq	338F (5′-ACTCCTACGGGAGGCAGCAG-3′) and 806R (5′-GACTACHVGGGTWTCTAAT-3′)	V3-V4	DDBJ
cereal fermentation	14	Yes	Construction of synthetic microbiota for reproducible flavor compound metabolism in Chinese light-aroma-type liquor produced by solid-state fermentation.	2019	China	DRA005471	Illumina MiSeq	338F (5′-ACTCCTACGGGAGGCAGCAG-3′) and 806R (5′-GACTACHVGGGTWTCTAAT-3′)	V3-V4	DDBJ
cereal fermentation	36	Yes	Synergism between ethanol and acidity drives microbial community succession during roasted sesame-flavor liquor solid-state fermentation.	2019	China	DRA006797	Illumina MiSeq	338F (5′-ACTCCTACGGGAGGCAGCAG-3′) and 806R (5′-GACTACHVGGGTWTCTAAT-3′)	V3-V4	DDBJ
cereal fermentation	8	Yes	Characterizing the microbial diversity and major metabolites of Sichuan bran vinegar augmented by Monascus purpureus.	2019	China	SRX3802076, SRX3802077, SRX3802078, SRX3802079	Illumina MiSeq	338F (5′-ACTCCTACGGGAGGCAGCAG-3′) and 806R (5′-GACTACHVGGGTWTCTAAT-3′)	V3-V4	NCBI
cereal fermentation	21	Yes	Chinese liquor fermentation: identification of key flavor-producing Lactobacillus spp. by quantitative profiling with indigenous internal standards.	2020	China	DRA008888,DRA008889,DRA009543	Illumina MiSeq	338F (5′-ACTCCTACGGGAGGCAGCAG-3′) and 806R (5′-GACTACHVGGGTWTCTAAT-3′)	V3-V4	DDBJ
cereal fermentation	9	Yes	Bacterial community dynamics in spontaneous sourdoughs made from wheat, spelt, and rye wholemeal flour.	2020	Poland	PRJNA541497	Illumina MiSeq	16S_V3‐F 341‐357F (5′ TCGTCGGCAGCGTCAGATGTGTATAAGAGACAGCCTACGGGNGGCWGCAG 3′) and 16S_V4‐R 785‐805R (5′ GTCTCGTGGGCTCGGAGATGTGTATAAGAGACAGGACTACHVGGGTATCTAATCC 3′)	V3-V4	DDBJ
cereal fermentation	134	Yes	Evaluation of bacterial and fungal communities during the fermentation of Baixi sufu, a traditional spicy fermented bean curd.	2020	China	SRP136452	Illumina MiSeq	0341F(5′-CCTACGGGNGGCWGCAG-3′) and 0785R(5′-GACTACHVGGGTATCTAATCC-3')	V3-V4	NCBI
cereal fermentation	6	Yes	Volatile flavour components, microbiota and their correlations in different sufu, a Chinese fermented soybean food.	2018	China	SRP187946	Illumina MiSeq	338F (5′-ACTCCTACGGGAGGCAGCAG-3′) and 806R (5′-GACTACHVGGGTWTCTAAT-3′)	V3-V4	NCBI
cereal fermentation	8	Yes	Bacterial community succession and metabolite changes during sufu fermentation.	2018	China	PRJNA454743,SRP144475.	Illumina MiSeq	338F (5′-ACTCCTACGGGAGGCAGCAG-3′) and 806R (5′-GACTACHVGGGTWTCTAAT-3′)	V3-V4	NCBI
vegetable fermentation	12	Yes	Microbial composition of Kombucha determined using amplicon sequencing and shotgun metagenomics.	2020	Turkey	ERP104502,ERP024546	Illumina MiSeq	F(5'-CCTACGGGNGGCWGCAG-3') and R(5'-GACTACHVGGGTATCTAATCC-3')	V3-V4	ENA
vegetable fermentation	75	Yes	Bacterial diversity in Korean temple kimchi fermentation.	2019	Korea	SRP131928	Illumina MiSeq	i5F (5′-AATGATACGGCGACCACCGAGATCTACAC-XXXXXXXX-TCGTCGGCAGCGTC-3′) and i7R (5′-CAAGCAGAAGACGGCATACGAGAT-XXXXXXXX-AGTCTCGTGGGCTCGG-3′)	V3-V4	NCBI
vegetable fermentation	52	Yes	Microbial niches in raw ingredients determine microbial community assembly during kimchi fermentation.	2020	Korea	PRJNA564474	Illumina MiSeq	341F(5′-TCGTCGGCAGCGTCAGATGTGTATAAGAGACAGCTACGGGNGGCWGCAG-3′) and 805R(5′-GTCTCGTGGGCTCGGAGATGTGTATAAGAGACAGGACTACHVGGGTATCTAATCC-3′)	V3-V4	DDBJ
dairy fermentation	22	Yes	Analysis of the bacterial diversity of Paipa cheese (a traditional raw cow’s milk cheese from Colombia) by high-throughput sequencing.	2020	USA	PRJEB36556	Illumina MiSeq	0341F(5' -CCTACGGGNGGCWGCAG-3' ) and 0785R(5'-GACTACHVGGGTATCTAATCC-3')	V3-V4	EBI
dairy fermentation	112	Yes	Attenuated Lactococcus lactis and surface bacteria as tools for conditioning the microbiota and driving the ripening of semisoft Caciotta cheese.	2019	Italy	PRJNA551421	Illumina MiSeq	0341F (5′-CCTACGGGNGGCWGCAG-3') and 0785R (5′-GACTACHVGGGTATCTAATCC-3')	V3-V4	NCBI
dairy fermentation	8	Yes	Microbiological characterization of Gioddu, an Italian fermented milk.	2020	Italy	SRP217105	Illumina MiSeq	0341F (5′-CCTACGGGNGGCWGCAG-3') and 0785R (5′-GACTACHVGGGTATCTAATCC-3')	V3-V4	NCBI
