# Supplementary material for: Metabolic cooperation between conspecific genotypic groups contributes to bacterial fitness
Source: ISME Commun. 2023 Apr 28;3:41. doi: 10.1038/s43705-023-00250-8 (PMC10147913; doi:10.1038/s43705-023-00250-8)
Supplement: Supplementary file 3 — Supplementary Table 2 [file 43705_2023_250_MOESM3_ESM.xlsx]

## Sheet: Supplementary Table 2
Supplementary Table 2 The information of mono- and coculture in 96-well plates.
No.	Combination (Isolate No.)	Number of isolates
1	1	1
2	2	1
3	3	1
4	4	1
5	5	1
6	6	1
7	7	1
8	8	1
9	9	1
10	12	2
11	14	2
12	16	2
13	19	2
14	25	2
15	27	2
16	38	2
17	49	2
18	56	2
19	59	2
20	69	2
21	79	2
22	89	2
23	124	3
24	146	3
25	149	3
26	236	3
27	249	3
28	267	3
29	389	3
30	456	3
31	489	3
32	567	3
33	578	3
34	678	3
35	789	3
36	1246	4
37	1269	4
38	1456	4
39	1459	4
40	1467	4
41	1569	4
42	2349	4
43	2568	4
44	2589	4
45	3679	4
46	4569	4
47	5678	4
48	6789	4
49	12347	5
50	12456	5
51	12459	5
52	14567	5
53	15789	5
54	16789	5
55	23678	5
56	23679	5
57	24678	5
58	34679	5
59	45678	5
60	45679	5
61	123456	6
62	123459	6
63	123467	6
64	123678	6
65	123789	6
66	124579	6
67	135678	6
68	136789	6
69	145678	6
70	145679	6
71	145789	6
72	234567	6
73	456789	6
74	1234569	7
75	1234579	7
76	1234678	7
77	1235789	7
78	1236789	7
79	1245679	7
80	1345789	7
81	1346789	7
82	1356789	7
83	1456789	7
84	2345679	7
85	3456789	7
86	12345678	8
87	12345679	8
88	12345689	8
89	12345789	8
90	12346789	8
91	12356789	8
92	12456789	8
93	13456789	8
94	23456789	8
95	123456789	9
