# Supplementary material for: Metabolic cooperation between conspecific genotypic groups contributes to bacterial fitness
Source: ISME Commun. 2023 Apr 28;3:41. doi: 10.1038/s43705-023-00250-8 (PMC10147913; doi:10.1038/s43705-023-00250-8)
Supplement: Supplementary file 4 — Supplementary Table 3 [file 43705_2023_250_MOESM4_ESM.xlsx]

## Sheet: Supplementary Table 3
Supplementary Table 3 The differentially expressed genes of different genotypes in coculture.
The differentially expressed genes of ANI_I genotype																								The differentially expressed genes of ANI_II genotype																								The differentially expressed genes of ANI_III genotype
Isolate_1 (coculture of isolate_1 and isolate_4 vs monoculture of isolate_1)				Isolate_1 (coculture of isolate_1 and isolate_9 vs monoculture of isolate_1)				Isolate_1 (coculture of isolate_1, isolate_4 and isolate_9 vs monoculture of isolate_1)				Isolate_3 (coculture of isolate_3 and isolate_8 vs monoculture of isolate_3)				Isolate_3(coculture of isolate_3 and isolate_9 vs monoculture of isolate_3)				Isolate_3 (coculture of isolate_3, isolate_8 and isolate_9 vs monoculture of isolate_3)				Isolate_4 (coculture of isolate_1 and isolate_4 vs monoculture of isolate_4)				Isolate_4 (coculture of isolate_4 and isolate_9 vs monoculture of isolate_4)				Isolate_4 (coculture of isolate_1, isolate_4 and isolate_9 vs monoculture of isolate_4)				Isolate_8 (coculture of isolate_3 and isolate_8 vs monoculture of isolate_8)				Isolate_8(coculture of isolate_8 and isolate_9 vs monoculture of isolate_8)				Isolate_8 (coculture of isolate_3, isolate_8 and isolate_9 vs monoculture of isolate_8)				Isolate_9 (coculture of isolate_1 and isolate_9 vs monoculture of isolate_9)
gen_ID	Log2 fold change	adjusted P value		gen_ID	Log2 fold change	adjusted P value		gen_ID	Log2 fold change	adjusted P value		gen_ID	Log2 fold change	adjusted P value		gen_ID	Log2 fold change	adjusted P value		gen_ID	Log2 fold change	adjusted P value		gen_ID	Log2 fold change	adjusted P value		gen_ID	Log2 fold change	adjusted P value		gen_ID	Log2 fold change	adjusted P value		gen_ID	Log2 fold change	adjusted P value		gen_ID	Log2 fold change	adjusted P value		gen_ID	Log2 fold change	adjusted P value		gen_ID	Log2 fold change
tig00000001_segment0_1272	3.60207	0.03055		tig00000001_segment0_1019	2.41701	0.0476404		tig00000001_segment0_403	2.39354	0.00417018		tig00000002_segment0.tig00000001_segment0_1282	4.29071	0.0255515		tig00000002_segment0.tig00000001_segment0_298	2.14298	7.03139e-06		tig00000002_segment0.tig00000001_segment0_701	2.6156	1.03446e-09		tig00000001_segment0_822	3.8773	0.0492557		tig00000001_segment0_1516	2.87926	3.54365e-12		tig00000001_segment0_1651	1.47116	0.0365098		tig00000001_segment0_1353	3.82531	0.0478414		tig00000001_segment0_522	3.2165	0.0433365		tig00000001_segment0_839	3.39944	0.0231105		tig00000001_segment0_718	1.92411
tig00000001_segment0_600	2.61565	0.0193801		tig00000001_segment0_606	2.15325	0.0498467		tig00000001_segment0_417	2.36949	1.57952e-13		tig00000002_segment0.tig00000001_segment0_1749	2.93052	2.96184e-09		tig00000002_segment0.tig00000001_segment0_705	2.03152	1.7031e-05		tig00000002_segment0.tig00000001_segment0_1016	2.54608	8.37852e-05		tig00000001_segment0_1566	2.30307	1.13733e-20		tig00000001_segment0_1701	2.50545	0.0275637		tig00000001_segment0_543	1.46301	0.0232158		tig00000001_segment0_1600	1.43692	2.59868e-05		tig00000001_segment0_1338	2.49458	1.1709e-08		tig00000001_segment0_1360	2.33763	5.2108e-13		tig00000001_segment0_49	1.61767
tig00000001_segment0_46	2.42972	9.5755e-18		tig00000001_segment0_1480	1.62428	5.45436e-16		tig00000001_segment0_420	2.26621	0.000509919		tig00000002_segment0.tig00000001_segment0_1969	2.85274	1.2582e-19		tig00000002_segment0.tig00000001_segment0_704	2.01191	1.78703e-07		tig00000002_segment0.tig00000001_segment0_1285	2.5244	0.00614452		tig00000001_segment0_1426	1.92235	1.58255e-27		tig00000001_segment0_1139	2.49646	0.000101813		tig00000001_segment0_471	1.4592	0.000125208		tig00000001_segment0_1196	1.36296	0.0420753		tig00000001_segment0_176	2.17455	0.000665296		tig00000001_segment0_804	2.30074	9.97852e-13		tig00000001_segment0_731	1.52599
tig00000001_segment0_961	2.00756	0.0179154		tig00000001_segment0_362	1.44431	8.78339e-10		tig00000001_segment0_418	2.1414	2.21845e-15		tig00000002_segment0.tig00000001_segment0_1042	2.71317	5.22262e-49		tig00000002_segment0.tig00000001_segment0_2032	1.86828	0.000606445		tig00000002_segment0.tig00000001_segment0_2032	2.28401	0.000647445		tig00000001_segment0_1431	1.82008	1.29539e-19		tig00000001_segment0_1596	2.32318	1.53804e-17		tig00000001_segment0_1477	1.45919	8.36906e-12		tig00000001_segment0_1791	1.11135	3.21269e-09		tig00000001_segment0_524	2.07089	0.00796044		tig00000001_segment0_740	2.28002	7.09549e-08		tig00000001_segment0_265	1.47333
tig00000001_segment0_316	1.81768	0.0140952		tig00000001_segment0_46	1.29553	0.00060803		tig00000001_segment0_410	2.04076	0.0371015		tig00000002_segment0.tig00000001_segment0_203	2.70203	1.81745e-24		tig00000002_segment0.tig00000001_segment0_1624	1.82689	0.000156316		tig00000002_segment0.tig00000001_segment0_172	2.23295	0.000502593		tig00000001_segment0_1429	1.66904	1.09096e-05		tig00000001_segment0_662	2.16244	0.00345266		tig00000001_segment0_880	1.44941	0.000695778		tig00000001_segment0_1422	1.07922	0.000585957		tig00000001_segment0_1339	1.84662	1.55245e-08		tig00000001_segment0_737	2.25594	2.00488e-28		tig00000001_segment0_1161	1.45197
tig00000001_segment0_1179	1.7077	5.80061e-10		tig00000001_segment0_317	1.28846	8.76183e-08		tig00000001_segment0_367	2.02984	1.57234e-18		tig00000002_segment0.tig00000001_segment0_1040	2.68122	1.03147e-40		tig00000002_segment0.tig00000001_segment0_1014	1.78208	4.53035e-15		tig00000002_segment0.tig00000001_segment0_704	1.99279	4.7413e-05		tig00000001_segment0_1596	1.65177	1.96374e-06		tig00000001_segment0_1566	2.13282	1.41075e-24		tig00000001_segment0_208	1.44446	0.000596248		tig00000001_segment0_1043	1.0342	1.04159e-08		tig00000001_segment0_1360	1.78028	1.26148e-28		tig00000001_segment0_371	2.23165	4.23243e-06		tig00000001_segment0_1305	1.3876
tig00000001_segment0_392	1.62512	1.92369e-08		tig00000001_segment0_1712	1.26988	2.7502e-06		tig00000001_segment0_414	2.02642	1.17844e-06		tig00000002_segment0.tig00000001_segment0_2347	2.52001	6.54468e-48		tig00000002_segment0.tig00000001_segment0_701	1.63497	1.71354e-07		tig00000002_segment0.tig00000001_segment0_1961	1.97699	0.00293022		tig00000001_segment0_485	1.59455	1.98906e-20		tig00000001_segment0_661	2.10628	0.0133744		tig00000001_segment0_970	1.44166	1.70885e-09		tig00000001_segment0_933	-1.02737	0.0257618		tig00000001_segment0_1342	1.66475	0.000304004		tig00000001_segment0_783	2.21839	4.60801e-18		tig00000001_segment0_345	1.34375
tig00000001_segment0_1480	1.56449	5.25318e-19		tig00000001_segment0_61	1.18909	9.69193e-11		tig00000001_segment0_1744	1.99771	0.000124909		tig00000002_segment0.tig00000001_segment0_1745	2.48634	8.84423e-100		tig00000002_segment0.tig00000001_segment0_1722	1.60977	8.68693e-12		tig00000002_segment0.tig00000001_segment0_705	1.94263	0.000704285		tig00000001_segment0_1424	1.55575	1.84189e-20		tig00000001_segment0_590	2.05228	0.0142086		tig00000001_segment0_1145	1.4378	8.4016e-08		tig00000001_segment0_275	-1.03979	2.85038e-05		tig00000001_segment0_974	1.62219	1.79724e-06		tig00000001_segment0_1648	2.113	9.99196e-38		tig00000001_segment0_307	1.29897
tig00000001_segment0_362	1.55364	4.56275e-12		tig00000001_segment0_775	1.15918	0.0296124		tig00000001_segment0_1743	1.95125	2.45932e-05		tig00000002_segment0.tig00000001_segment0_1971	2.46176	5.24155e-17		tig00000002_segment0.tig00000001_segment0_287	1.57907	1.23598e-06		tig00000002_segment0.tig00000001_segment0_287	1.84854	1.94374e-06		tig00000001_segment0_1425	1.55388	4.92573e-22		tig00000001_segment0_1699	1.94274	9.54296e-25		tig00000001_segment0_117	1.4059	3.42625e-14		tig00000001_segment0_792	-1.0434	6.63171e-14		tig00000001_segment0_783	1.61684	1.0226e-09		tig00000001_segment0_93	2.10071	0.0472155		tig00000001_segment0_582	1.1457
tig00000001_segment0_862	1.42901	0.000215875		tig00000001_segment0_525	1.15714	1.10269e-05		tig00000001_segment0_415	1.9357	0.0422797		tig00000002_segment0.tig00000001_segment0_1750	2.44836	2.14046e-102		tig00000002_segment0.tig00000001_segment0_1856	1.53298	0.0241223		tig00000002_segment0.tig00000001_segment0_1009	1.83549	6.79709e-06		tig00000001_segment0_1128	1.52951	1.22788e-17		tig00000001_segment0_485	1.91239	2.20952e-24		tig00000001_segment0_1240	1.39582	4.11743e-26		tig00000001_segment0_1496	-1.06308	0.00131634		tig00000001_segment0_895	1.55786	8.13251e-23		tig00000001_segment0_724	2.0674	8.06113e-52		tig00000001_segment0_1523	1.13662
tig00000001_segment0_1650	1.39364	8.68977e-05		tig00000001_segment0_1830	1.15216	4.22499e-06		tig00000001_segment0_557	1.85116	0.049065		tig00000002_segment0.tig00000001_segment0_1970	2.37653	2.1136e-15		tig00000002_segment0.tig00000001_segment0_1009	1.52336	5.29184e-06		tig00000002_segment0.tig00000001_segment0_2083	1.79646	0.000119425		tig00000001_segment0_776	1.49673	0.00855888		tig00000001_segment0_1199	1.89134	1.91407e-05		tig00000001_segment0_699	1.35944	1.45223e-08		tig00000001_segment0_1342	-1.0763	0.000273603		tig00000001_segment0_804	1.54314	7.64838e-11		tig00000001_segment0_1326	2.0325	9.56533e-12		tig00000001_segment0_1089	1.11961
tig00000001_segment0_1544	1.36549	2.50712e-09		tig00000001_segment0_367	1.14848	3.24553e-06		tig00000001_segment0_399	1.81066	0.0111384		tig00000002_segment0.tig00000001_segment0_1747	2.36713	1.04998e-34		tig00000002_segment0.tig00000001_segment0_709	1.49131	5.63684e-14		tig00000002_segment0.tig00000001_segment0_1520	1.75868	4.00331e-05		tig00000001_segment0_775	1.41993	3.70805e-13		tig00000001_segment0_1594	1.82291	0.00730885		tig00000001_segment0_1226	1.358	1.82468e-12		tig00000001_segment0_198	-1.07827	1.12691e-09		tig00000001_segment0_740	1.52272	2.11145e-05		tig00000001_segment0_201	2.00775	1.63514e-33		tig00000001_segment0_107	1.11718
tig00000001_segment0_1690	1.36229	3.67184e-06		tig00000001_segment0_682	1.12343	1.62188e-09		tig00000001_segment0_252	1.78772	0.0027323		tig00000002_segment0.tig00000001_segment0_1743	2.34484	1.07024e-82		tig00000002_segment0.tig00000001_segment0_942	1.47078	0.000961284		tig00000002_segment0.tig00000001_segment0_451	1.71561	0.0491994		tig00000001_segment0_1427	1.40554	7.55341e-11		tig00000001_segment0_991	1.71157	0.000600654		tig00000001_segment0_555	1.3569	5.939e-09		tig00000001_segment0_1140	-1.08738	0.0294858		tig00000001_segment0_1123	1.49162	0.00651436		tig00000001_segment0_1612	1.95599	1.47642e-25		tig00000001_segment0_108	1.0925
tig00000001_segment0_195	1.31107	2.52775e-07		tig00000001_segment0_1037	1.12337	5.09583e-07		tig00000001_segment0_419	1.78192	7.27338e-13		tig00000002_segment0.tig00000001_segment0_1748	2.34045	4.25318e-71		tig00000002_segment0.tig00000001_segment0_1815	1.46509	0.00416711		tig00000002_segment0.tig00000001_segment0_169	1.71437	0.000432579		tig00000001_segment0_1683	1.37549	3.90679e-12		tig00000001_segment0_711	1.66089	1.62506e-05		tig00000001_segment0_1707	1.3487	0.0345291		tig00000001_segment0_199	-1.11178	1.22832e-11		tig00000001_segment0_772	1.48162	5.01898e-24		tig00000001_segment0_1339	1.89978	4.17058e-06		tig00000001_segment0_1157	1.08679
tig00000001_segment0_1858	1.2613	0.0111586		tig00000001_segment0_1275	1.10561	1.39408e-05		tig00000001_segment0_412	1.64461	4.13105e-05		tig00000002_segment0.tig00000001_segment0_55	2.31486	2.67825e-66		tig00000002_segment0.tig00000001_segment0_803	1.44011	0.000704564		tig00000002_segment0.tig00000001_segment0_710	1.67442	1.83045e-05		tig00000001_segment0_1127	1.35956	4.76456e-24		tig00000001_segment0_1619	1.62696	5.80053e-14		tig00000001_segment0_1302	1.34404	5.65818e-12		tig00000001_segment0_1234	-1.11939	0.0262619		tig00000001_segment0_1648	1.46343	2.90715e-31		tig00000001_segment0_553	1.89917	5.8652e-07		tig00000001_segment0_1181	1.05623
tig00000001_segment0_1151	1.25569	0.0117493		tig00000001_segment0_1151	1.10517	0.0392649		tig00000001_segment0_406	1.62346	0.00315799		tig00000002_segment0.tig00000001_segment0_984	2.27023	4.30276e-54		tig00000002_segment0.tig00000001_segment0_299	1.41341	5.28095e-84		tig00000002_segment0.tig00000001_segment0_712	1.65666	3.81596e-13		tig00000001_segment0_1568	1.3569	7.07241e-05		tig00000001_segment0_303	1.55956	0.000409887		tig00000001_segment0_1241	1.34024	1.5047e-18		tig00000001_segment0_810	-1.14705	0.000304464		tig00000001_segment0_976	1.44057	5.37103e-08		tig00000001_segment0_202	1.89559	2.71e-38		tig00000001_segment0_1214	1.02106
tig00000001_segment0_1712	1.2167	7.84188e-10		tig00000001_segment0_368	1.08809	1.79904e-11		tig00000001_segment0_368	1.52656	4.64074e-19		tig00000002_segment0.tig00000001_segment0_2348	2.13954	2.97554e-11		tig00000002_segment0.tig00000001_segment0_706	1.41022	1.2542e-08		tig00000002_segment0.tig00000001_segment0_1722	1.64799	3.54202e-07		tig00000001_segment0_1202	1.35431	1.23171e-08		tig00000001_segment0_1196	1.55644	4.47819e-13		tig00000001_segment0_467	1.27277	1.41699e-08		tig00000001_segment0_1137	-1.16317	1.34644e-08		tig00000001_segment0_553	1.43766	2.25192e-05		tig00000001_segment0_1039	1.89194	2.0696e-20		tig00000001_segment0_273	-1.00621
tig00000001_segment0_61	1.21077	7.50702e-23		tig00000001_segment0_979	1.07753	1.4621e-06		tig00000001_segment0_416	1.50722	0.000165644		tig00000002_segment0.tig00000001_segment0_2035	2.13148	0.000153536		tig00000002_segment0.tig00000001_segment0_2030	1.40295	0.00595484		tig00000002_segment0.tig00000001_segment0_700	1.64052	4.67287e-12		tig00000001_segment0_1620	1.32329	1.72093e-31		tig00000001_segment0_506	1.55522	0.00884188		tig00000001_segment0_1523	1.25792	5.69376e-07		tig00000001_segment0_782	-1.17039	0.000651401		tig00000001_segment0_81	1.43401	9.02321e-50		tig00000001_segment0_81	1.8716	2.608e-41		tig00000001_segment0_274	-1.00977
tig00000001_segment0_775	1.16311	0.00609574		tig00000001_segment0_1172	1.04801	2.06736e-05		tig00000001_segment0_62	1.41501	0.00338054		tig00000002_segment0.tig00000001_segment0_299	2.11934	1.24326e-126		tig00000002_segment0.tig00000001_segment0_710	1.38929	3.9792e-05		tig00000002_segment0.tig00000001_segment0_703	1.62937	1.87029e-11		tig00000001_segment0_1196	1.30118	6.68365e-09		tig00000001_segment0_1531	1.51747	2.56073e-10		tig00000001_segment0_474	1.24663	4.46901e-07		tig00000001_segment0_1181	-1.22163	0.000177857		tig00000001_segment0_1753	1.39453	0.000217161		tig00000001_segment0_176	1.86184	0.00418046		tig00000001_segment0_645	-1.01329
tig00000001_segment0_1870	1.13371	8.97917e-05		tig00000001_segment0_1650	1.04766	0.0278999		tig00000001_segment0_394	1.34058	9.92958e-05		tig00000002_segment0.tig00000001_segment0_298	2.06798	2.35485e-06		tig00000002_segment0.tig00000001_segment0_697	1.3756	3.78477e-09		tig00000002_segment0.tig00000001_segment0_709	1.61984	7.87864e-11		tig00000001_segment0_587	1.25955	8.13747e-06		tig00000001_segment0_1426	1.45831	1.51338e-21		tig00000001_segment0_245	1.18752	7.3528e-08		tig00000001_segment0_872	-1.24435	4.25224e-06		tig00000001_segment0_1030	1.38893	0.0262688		tig00000001_segment0_1729	1.8598	1.59612e-08		tig00000001_segment0_1631	-1.01542
tig00000001_segment0_808	1.11972	1.06088e-05		tig00000001_segment0_1610	1.04148	1.64136e-08		tig00000001_segment0_1151	1.31148	0.0313654		tig00000002_segment0.tig00000001_segment0_2323	2.06444	3.21118e-202		tig00000002_segment0.tig00000001_segment0_698	1.35857	2.96805e-12		tig00000002_segment0.tig00000001_segment0_697	1.52429	9.4669e-08		tig00000001_segment0_484	1.18423	8.17783e-08		tig00000001_segment0_1429	1.43455	9.35236e-05		tig00000001_segment0_562	1.14478	0.0101103		tig00000001_segment0_1168	-1.24518	0.000650442		tig00000001_segment0_299	1.37175	0.000409096		tig00000001_segment0_803	1.85243	0.0453061		tig00000001_segment0_1334	-1.01596
tig00000001_segment0_317	1.09202	3.44186e-08		tig00000001_segment0_54	1.03885	3.46879e-05		tig00000001_segment0_396	1.30989	2.09062e-05		tig00000002_segment0.tig00000001_segment0_294	2.06317	6.99236e-54		tig00000002_segment0.tig00000001_segment0_703	1.35523	8.39409e-13		tig00000002_segment0.tig00000001_segment0_1014	1.50602	2.69237e-07		tig00000001_segment0_1211	1.14594	6.40309e-22		tig00000001_segment0_1290	1.40438	0.0187554		tig00000001_segment0_373	1.14402	9.22459e-10		tig00000001_segment0_468	-1.24525	2.7541e-12		tig00000001_segment0_1326	1.37172	3.82987e-10		tig00000001_segment0_772	1.84887	3.58009e-40		tig00000001_segment0_404	-1.02093
tig00000001_segment0_368	1.08735	3.57101e-14		tig00000001_segment0_1038	1.03645	6.55657e-06		tig00000001_segment0_395	1.30541	0.00182751		tig00000002_segment0.tig00000001_segment0_204	2.0574	1.92248e-141		tig00000002_segment0.tig00000001_segment0_172	1.34833	0.00541748		tig00000002_segment0.tig00000001_segment0_1018	1.50153	0.0111691		tig00000001_segment0_1475	1.13738	6.37504e-10		tig00000001_segment0_486	1.39151	8.24554e-05		tig00000001_segment0_665	1.14085	0.000674961		tig00000001_segment0_940	-1.2547	2.65396e-07		tig00000001_segment0_82	1.36037	3.62425e-48		tig00000001_segment0_1650	1.84523	1.97763e-36		tig00000001_segment0_242	-1.03114
tig00000001_segment0_1275	1.0755	3.36387e-09		tig00000001_segment0_1771	1.03414	0.000325861		tig00000001_segment0_402	1.29761	0.00326942		tig00000002_segment0.tig00000001_segment0_2286	2.03995	1.48131e-121		tig00000002_segment0.tig00000001_segment0_2371	1.33903	0.0243647		tig00000002_segment0.tig00000001_segment0_706	1.46928	8.70302e-06		tig00000001_segment0_403	1.13329	0.000678882		tig00000001_segment0_1128	1.37429	2.24952e-15		tig00000001_segment0_235	1.12151	3.63302e-10		tig00000001_segment0_224	-1.33606	0.00616671		tig00000001_segment0_724	1.35336	9.02633e-23		tig00000001_segment0_895	1.83103	1.19273e-23		tig00000001_segment0_572	-1.03657
tig00000001_segment0_367	1.07396	9.13708e-08		tig00000001_segment0_1355	1.02933	1.00742e-05		tig00000001_segment0_362	1.2945	1.86313e-07		tig00000002_segment0.tig00000001_segment0_1077	2.02684	2.61908e-09		tig00000002_segment0.tig00000001_segment0_1339	1.33853	0.0227519		tig00000002_segment0.tig00000001_segment0_320	1.41876	1.05029e-08		tig00000001_segment0_1428	1.13212	4.17443e-13		tig00000001_segment0_201	1.37113	0.0136866		tig00000001_segment0_924	1.1121	4.81721e-06		tig00000001_segment0_1141	-1.35801	0.00119903		tig00000001_segment0_201	1.34947	3.00012e-31		tig00000001_segment0_672	1.82972	0.000396953		tig00000001_segment0_64	-1.05509
tig00000001_segment0_1355	1.04033	9.15994e-07		tig00000001_segment0_996	1.0247	0.000143414		tig00000001_segment0_398	1.28917	0.0023239		tig00000002_segment0.tig00000001_segment0_2287	2.00332	6.2937e-98		tig00000002_segment0.tig00000001_segment0_712	1.32113	4.19463e-17		tig00000002_segment0.tig00000001_segment0_539	1.29656	2.18693e-06		tig00000001_segment0_1210	1.1137	1.16061e-25		tig00000001_segment0_775	1.35379	1.1173e-13		tig00000001_segment0_556	1.10047	0.000170458		tig00000001_segment0_467	-1.36581	1.21315e-09		tig00000001_segment0_672	1.31441	0.00525786		tig00000001_segment0_610	1.82937	3.94761e-15		tig00000001_segment0_306	-1.05913
tig00000001_segment0_1221	1.02364	4.23947e-07		tig00000001_segment0_53	1.02423	0.000233661		tig00000001_segment0_369	1.26172	4.92946e-27		tig00000002_segment0.tig00000001_segment0_295	1.87863	3.35104e-57		tig00000002_segment0.tig00000001_segment0_1537	1.31112	3.52156e-21		tig00000002_segment0.tig00000001_segment0_488	1.29289	1.79268e-22		tig00000001_segment0_1309	1.10312	0.00120122		tig00000001_segment0_1431	1.34863	1.14015e-21		tig00000001_segment0_33	1.09981	0.00157846		tig00000001_segment0_1139	-1.37125	2.7541e-12		tig00000001_segment0_978	1.28413	6.56425e-06		tig00000001_segment0_727	1.82524	1.20218e-16		tig00000001_segment0_787	-1.05976
tig00000001_segment0_1538	1.01093	6.30646e-08		tig00000001_segment0_1726	-1.00071	2.59003e-06		tig00000001_segment0_1480	1.25408	3.10394e-10		tig00000002_segment0.tig00000001_segment0_153	1.85273	1.17714e-70		tig00000002_segment0.tig00000001_segment0_2278	1.29973	0.00819602		tig00000002_segment0.tig00000001_segment0_1584	1.29087	0.00284406		tig00000001_segment0_1619	1.04366	3.89735e-15		tig00000001_segment0_1620	1.34226	4.4203e-11		tig00000001_segment0_866	1.09932	3.8959e-09		tig00000001_segment0_1040	-1.39272	0.000236712		tig00000001_segment0_202	1.26611	2.85628e-25		tig00000001_segment0_161	1.8236	0.000929897		tig00000001_segment0_672	-1.06188
tig00000001_segment0_996	1.00016	4.84928e-05		tig00000001_segment0_1515	-1.00449	0.00665199		tig00000001_segment0_409	1.23977	0.00234677		tig00000002_segment0.tig00000001_segment0_783	1.85246	2.03577e-66		tig00000002_segment0.tig00000001_segment0_700	1.27092	1.56231e-09		tig00000002_segment0.tig00000001_segment0_2061	1.24326	1.58583e-17		tig00000001_segment0_1476	1.03436	2.62494e-07		tig00000001_segment0_776	1.3402	0.00919404		tig00000001_segment0_701	1.09582	6.39058e-07		tig00000001_segment0_1646	-1.42064	0.0318599		tig00000001_segment0_894	1.25895	8.08487e-30		tig00000001_segment0_1245	1.81752	4.53191e-23		tig00000001_segment0_792	-1.0657
tig00000001_segment0_409	-1.00014	0.0104942		tig00000001_segment0_1895	-1.01603	1.61886e-09		tig00000001_segment0_1374	1.17866	0.0326299		tig00000002_segment0.tig00000001_segment0_297	1.8468	0.000512031		tig00000002_segment0.tig00000001_segment0_295	1.25822	2.2673e-35		tig00000002_segment0.tig00000001_segment0_901	1.23656	0.0233421		tig00000001_segment0_185	1.03402	6.35699e-11		tig00000001_segment0_1301	1.32226	0.00330583		tig00000001_segment0_301	1.08042	2.55483e-06		tig00000001_segment0_466	-1.43341	6.63171e-14		tig00000001_segment0_1742	1.25215	3.81946e-19		tig00000001_segment0_236	1.80569	3.41196e-12		tig00000001_segment0_1327	-1.06791
tig00000001_segment0_1106	-1.02136	0.00173163		tig00000001_segment0_446	-1.0206	0.0491248		tig00000001_segment0_1152	1.14303	5.76824e-07		tig00000002_segment0.tig00000001_segment0_574	1.80935	2.73519e-58		tig00000002_segment0.tig00000001_segment0_294	1.23022	8.91149e-38		tig00000002_segment0.tig00000001_segment0_1022	1.23538	1.38424e-06		tig00000001_segment0_586	1.03008	7.86582e-06		tig00000001_segment0_1729	1.31372	1.81716e-10		tig00000001_segment0_539	1.08037	6.66124e-07		tig00000001_segment0_228	-1.47159	7.84171e-06		tig00000001_segment0_134	1.24569	0.00224801		tig00000001_segment0_1753	1.80435	1.75388e-05		tig00000001_segment0_395	-1.07372
tig00000001_segment0_1435	-1.0257	5.44836e-05		tig00000001_segment0_1106	-1.03169	0.00449349		tig00000001_segment0_996	1.12484	0.00172546		tig00000002_segment0.tig00000001_segment0_786	1.80549	2.34608e-154		tig00000002_segment0.tig00000001_segment0_1323	1.20859	2.97308e-06		tig00000002_segment0.tig00000001_segment0_698	1.18701	2.11227e-08		tig00000001_segment0_90	-1.00781	0.000101618		tig00000001_segment0_873	1.31101	0.0205385		tig00000001_segment0_357	1.07141	2.53524e-14		tig00000001_segment0_721	-1.55221	0.00601818		tig00000001_segment0_1650	1.24307	5.06674e-24		tig00000001_segment0_291	1.78671	0.000527019		tig00000001_segment0_1486	-1.07758
tig00000001_segment0_1670	-1.02599	2.76863e-09		tig00000001_segment0_1350	-1.03248	0.000175496		tig00000001_segment0_808	1.07944	0.000158895		tig00000002_segment0.tig00000001_segment0_780	1.77218	4.33505e-92		tig00000002_segment0.tig00000001_segment0_1013	1.20382	4.35068e-09		tig00000002_segment0.tig00000001_segment0_1238	1.17448	7.72663e-08		tig00000001_segment0_1330	-1.00872	0.00380575		tig00000001_segment0_518	1.28053	2.57252e-07		tig00000001_segment0_588	1.04765	2.5824e-11		tig00000001_segment0_1142	-1.62959	4.38868e-06		tig00000001_segment0_1751	1.23061	1.00003e-42		tig00000001_segment0_1291	1.77929	1.57207e-35		tig00000001_segment0_67	-1.07766
tig00000001_segment0_398	-1.02835	0.000562229		tig00000001_segment0_403	-1.0447	0.0456396		tig00000001_segment0_1684	1.05011	4.91893e-11		tig00000002_segment0.tig00000001_segment0_782	1.71171	6.70928e-172		tig00000002_segment0.tig00000001_segment0_1093	1.19633	0.0282699		tig00000002_segment0.tig00000001_segment0_2113	1.16597	0.0151689		tig00000001_segment0_819	-1.01093	0.00512452		tig00000001_segment0_1195	1.27426	1.0401e-09		tig00000001_segment0_675	1.03278	2.39476e-14		tig00000001_segment0_609	-1.64991	1.97487e-08		tig00000001_segment0_502	1.22836	0.0119784		tig00000001_segment0_1656	1.76915	1.34632e-19		tig00000001_segment0_241	-1.08484
tig00000001_segment0_1369	-1.03581	8.68977e-05		tig00000001_segment0_1030	-1.04545	4.02962e-08		tig00000001_segment0_653	1.025	4.06298e-14		tig00000002_segment0.tig00000001_segment0_2297	1.69764	2.59544e-12		tig00000002_segment0.tig00000001_segment0_2057	1.18043	0.0281871		tig00000002_segment0.tig00000001_segment0_1020	1.16103	0.00260776		tig00000001_segment0_881	-1.01453	0.00486729		tig00000001_segment0_1475	1.27401	4.50441e-15		tig00000001_segment0_1411	1.02919	2.89674e-07		tig00000001_segment0_1339	-1.69794	3.68296e-11		tig00000001_segment0_1600	1.21741	8.34049e-05		tig00000001_segment0_1751	1.76377	3.57158e-29		tig00000001_segment0_633	-1.08639
tig00000001_segment0_246	-1.04381	4.37912e-05		tig00000001_segment0_976	-1.04938	6.43528e-05		tig00000001_segment0_1093	-1.01527	0.00341364		tig00000002_segment0.tig00000001_segment0_488	1.69495	7.03362e-125		tig00000002_segment0.tig00000001_segment0_1354	1.17325	0.00439494		tig00000002_segment0.tig00000001_segment0_1013	1.15064	4.78153e-05		tig00000001_segment0_782	-1.01872	2.84258e-08		tig00000001_segment0_1740	1.24051	0.000215643		tig00000001_segment0_540	1.02408	8.94635e-10		tig00000001_segment0_1179	-1.77363	3.5019e-11		tig00000001_segment0_1656	1.21616	1.51159e-16		tig00000001_segment0_1533	1.75861	0.0360879		tig00000001_segment0_407	-1.103
tig00000001_segment0_127	-1.04867	1.23259e-05		tig00000001_segment0_1438	-1.04971	0.0015856		tig00000001_segment0_177	-1.02863	2.92347e-15		tig00000002_segment0.tig00000001_segment0_2275	1.67827	1.81152e-102		tig00000002_segment0.tig00000001_segment0_1019	1.15935	1.68751e-05		tig00000002_segment0.tig00000001_segment0_4	1.1485	4.4435e-10		tig00000001_segment0_774	-1.02607	0.0266619		tig00000001_segment0_484	1.23368	8.43659e-10		tig00000001_segment0_1176	1.02271	0.0106199		tig00000001_segment0_1171	-1.90179	0.000345473		tig00000001_segment0_727	1.20979	8.76996e-09		tig00000001_segment0_82	1.74616	5.3177e-46		tig00000001_segment0_454	-1.10306
tig00000001_segment0_1427	-1.05155	4.22518e-10		tig00000001_segment0_928	-1.05466	0.000466441		tig00000001_segment0_1502	-1.04443	1.32628e-16		tig00000002_segment0.tig00000001_segment0_296	1.67472	0.0075968		tig00000002_segment0.tig00000001_segment0_1306	1.15772	7.38844e-17		tig00000002_segment0.tig00000001_segment0_1536	1.14553	7.19171e-11		tig00000001_segment0_1721	-1.03848	8.17783e-08		tig00000001_segment0_343	1.20504	0.0118591		tig00000001_segment0_434	1.02229	1.21328e-10		tig00000001_segment0_440	-1.9581	2.25232e-07		tig00000001_segment0_112	1.20899	0.0296743		tig00000001_segment0_584	1.74436	9.27409e-38		tig00000001_segment0_111	-1.10684
tig00000001_segment0_1118	-1.06459	0.000202169		tig00000001_segment0_374	-1.05469	4.62503e-05		tig00000001_segment0_87	-1.04819	9.27671e-08		tig00000002_segment0.tig00000001_segment0_134	1.66125	1.26132e-108		tig00000002_segment0.tig00000001_segment0_2083	1.15593	0.00106179		tig00000002_segment0.tig00000001_segment0_1878	1.14011	0.0307042		tig00000001_segment0_671	-1.04234	0.00196969		tig00000001_segment0_1090	1.203	0.0127398		tig00000001_segment0_977	1.01909	7.67659e-08		tig00000001_segment0_1174	-2.01363	0.000462021		tig00000001_segment0_83	1.2024	1.70508e-35		tig00000001_segment0_332	1.73626	7.01071e-26		tig00000001_segment0_861	-1.12606
tig00000001_segment0_1094	-1.06591	0.000351732		tig00000001_segment0_1928	-1.06115	2.87764e-05		tig00000001_segment0_545	-1.07301	1.31817e-05		tig00000002_segment0.tig00000001_segment0_225	1.64634	1.57626e-28		tig00000002_segment0.tig00000001_segment0_240	1.15011	0.000998943		tig00000002_segment0.tig00000001_segment0_1815	1.13901	0.0358849		tig00000001_segment0_1312	-1.04611	0.00765864		tig00000001_segment0_1683	1.19836	2.1448e-10		tig00000001_segment0_698	1.01213	0.000119409		tig00000001_segment0_1173	-2.13058	1.3111e-05		tig00000001_segment0_371	1.19877	4.39997e-14		tig00000001_segment0_1649	1.71122	8.22254e-25		tig00000001_segment0_780	-1.1261
tig00000001_segment0_405	-1.06862	0.0044418		tig00000001_segment0_641	-1.0621	1.23994e-10		tig00000001_segment0_1189	-1.07631	0.000462522		tig00000002_segment0.tig00000001_segment0_309	1.63789	2.74314e-71		tig00000002_segment0.tig00000001_segment0_1020	1.10164	5.29522e-05		tig00000002_segment0.tig00000001_segment0_1537	1.12705	8.93813e-10		tig00000001_segment0_1283	-1.04836	0.0203789		tig00000001_segment0_103	1.1853	1.2774e-12		tig00000001_segment0_607	1.00564	0.000948012		tig00000001_segment0_1310	-2.22622	0.00199038		tig00000001_segment0_1612	1.19195	2.77202e-12		tig00000001_segment0_1123	1.70826	0.0019574		tig00000001_segment0_405	-1.13343
tig00000001_segment0_155	-1.07259	0.00693524		tig00000001_segment0_123	-1.0747	0.0121277		tig00000001_segment0_959	-1.08045	0.00525894		tig00000002_segment0.tig00000001_segment0_778	1.63356	5.25467e-125		tig00000002_segment0.tig00000001_segment0_1018	1.09204	0.0241223		tig00000002_segment0.tig00000001_segment0_100	1.09398	4.59459e-05		tig00000001_segment0_932	-1.05221	2.34627e-08		tig00000001_segment0_1127	1.18412	1.51338e-21		tig00000001_segment0_186	1.00007	0.00593267		tig00000001_segment0_365	-2.37906	0.024867		tig00000001_segment0_1039	1.18898	2.88519e-16		tig00000001_segment0_1338	1.70444	2.50153e-05		tig00000001_segment0_45	-1.13543
tig00000001_segment0_1641	-1.0752	0.0422045		tig00000001_segment0_494	-1.07693	0.000962355		tig00000001_segment0_1337	-1.09621	0.0009437		tig00000002_segment0.tig00000001_segment0_784	1.62658	3.37428e-46		tig00000002_segment0.tig00000001_segment0_2279	1.0888	4.2927e-09		tig00000002_segment0.tig00000001_segment0_1354	1.08149	0.0274254		tig00000001_segment0_1655	-1.05437	0.000126467		tig00000001_segment0_490	1.14012	1.00526e-08		tig00000001_segment0_1102	-1.00359	0.000303216		tig00000001_segment0_863	-2.41935	0.00340424		tig00000001_segment0_739	1.17598	0.0398855		tig00000001_segment0_46	1.69689	3.67606e-19		tig00000001_segment0_113	-1.13646
tig00000001_segment0_1105	-1.0815	0.00458654		tig00000001_segment0_1443	-1.07831	8.35166e-05		tig00000001_segment0_86	-1.11738	3.10394e-10		tig00000002_segment0.tig00000001_segment0_86	1.57921	0.00735401		tig00000002_segment0.tig00000001_segment0_1536	1.08017	7.50865e-17		tig00000002_segment0.tig00000001_segment0_1323	1.05067	0.000855395		tig00000001_segment0_1342	-1.05633	0.00168934		tig00000001_segment0_1043	1.1213	0.00101853		tig00000001_segment0_1685	-1.0189	8.27757e-11						tig00000001_segment0_1268	1.16035	0.0013275		tig00000001_segment0_1233	1.69601	1.00939e-13		tig00000001_segment0_530	-1.14676
tig00000001_segment0_1278	-1.10652	0.00478218		tig00000001_segment0_1229	-1.08157	0.000212155		tig00000001_segment0_1030	-1.11991	1.14397e-09		tig00000002_segment0.tig00000001_segment0_287	1.55655	6.4236e-07		tig00000002_segment0.tig00000001_segment0_1845	1.07783	0.00806017		tig00000002_segment0.tig00000001_segment0_645	-1.00028	4.64038e-16		tig00000001_segment0_751	-1.05811	0.00486729		tig00000001_segment0_1427	1.11553	5.25822e-08		tig00000001_segment0_1534	-1.0222	3.07653e-14						tig00000001_segment0_1744	1.15379	0.00715681		tig00000001_segment0_1742	1.6846	5.25265e-39		tig00000001_segment0_568	-1.17663
tig00000001_segment0_184	-1.10877	3.99016e-08		tig00000001_segment0_959	-1.08299	0.0030885		tig00000001_segment0_432	-1.12911	0.0223281		tig00000002_segment0.tig00000001_segment0_1498	1.52928	1.62245e-29		tig00000002_segment0.tig00000001_segment0_407	1.04775	0.00881808		tig00000002_segment0.tig00000001_segment0_1250	-1.0087	0.00292476		tig00000001_segment0_164	-1.06157	8.85279e-08		tig00000001_segment0_1194	1.09516	9.35991e-08		tig00000001_segment0_1572	-1.02936	3.6746e-16						tig00000001_segment0_152	1.15263	3.91951e-09		tig00000001_segment0_160	1.68097	3.58276e-19		tig00000001_segment0_791	-1.18356
tig00000001_segment0_359	-1.11717	0.00121027		tig00000001_segment0_215	-1.08874	0.000296031		tig00000001_segment0_529	-1.14518	4.24641e-10		tig00000002_segment0.tig00000001_segment0_2343	1.52135	5.91287e-25		tig00000002_segment0.tig00000001_segment0_169	1.04618	0.00417952		tig00000002_segment0.tig00000001_segment0_1209	-1.01668	2.10915e-09		tig00000001_segment0_1251	-1.06437	0.00267517		tig00000001_segment0_790	1.08919	8.43659e-10		tig00000001_segment0_1574	-1.03138	5.5879e-17						tig00000001_segment0_584	1.15221	1.26604e-14		tig00000001_segment0_150	1.67816	3.88216e-34		tig00000001_segment0_1474	-1.20115
tig00000001_segment0_410	-1.12864	0.0372551		tig00000001_segment0_1578	-1.09364	4.10542e-07		tig00000001_segment0_314	-1.14555	1.5868e-12		tig00000002_segment0.tig00000001_segment0_1700	1.50224	1.43369e-13		tig00000002_segment0.tig00000001_segment0_488	1.03656	2.3828e-26		tig00000002_segment0.tig00000001_segment0_21	-1.03842	0.00444016		tig00000001_segment0_1656	-1.06666	2.38286e-08		tig00000001_segment0_586	1.08574	1.24861e-07		tig00000001_segment0_1682	-1.03968	8.61512e-21						tig00000001_segment0_1237	1.15121	2.24754e-20		tig00000001_segment0_1342	1.67784	0.000198015		tig00000001_segment0_553	-1.22453
tig00000001_segment0_69	-1.15441	0.0044418		tig00000001_segment0_395	-1.09947	0.00667828		tig00000001_segment0_921	-1.14964	0.000367823		tig00000002_segment0.tig00000001_segment0_2337	1.47519	5.09505e-71		tig00000002_segment0.tig00000001_segment0_2306	-1.0013	3.21151e-15		tig00000002_segment0.tig00000001_segment0_1211	-1.10388	2.00236e-07		tig00000001_segment0_97	-1.0676	1.08048e-05		tig00000001_segment0_1238	1.08402	4.98383e-05		tig00000001_segment0_1669	-1.04761	6.10731e-11						tig00000001_segment0_1233	1.14595	5.45245e-10		tig00000001_segment0_1600	1.66486	4.3177e-05		tig00000001_segment0_1082	-1.23915
tig00000001_segment0_402	-1.1595	7.17634e-05		tig00000001_segment0_1583	-1.11258	6.05129e-10		tig00000001_segment0_1283	-1.16161	6.67599e-06		tig00000002_segment0.tig00000001_segment0_1702	1.47365	6.05578e-13		tig00000002_segment0.tig00000001_segment0_1880	-1.01996	0.0443435		tig00000002_segment0.tig00000001_segment0_2156	-1.11256	0.0362053		tig00000001_segment0_1690	-1.07177	0.0022133		tig00000001_segment0_1463	1.08236	0.0138917		tig00000001_segment0_520	-1.05026	0.00589256						tig00000001_segment0_907	1.14121	2.85454e-12		tig00000001_segment0_112	1.66241	0.00488745		tig00000001_segment0_1485	-1.24272
tig00000001_segment0_1302	-1.16894	5.76905e-05		tig00000001_segment0_1532	-1.12849	0.0104983		tig00000001_segment0_1386	-1.16239	0.0311899		tig00000002_segment0.tig00000001_segment0_18	1.46763	1.63009e-48		tig00000002_segment0.tig00000001_segment0_125	-1.02429	3.58638e-11		tig00000002_segment0.tig00000001_segment0_566	-1.11267	0.026305		tig00000001_segment0_391	-1.08059	1.38192e-09		tig00000001_segment0_1046	1.05626	0.0253657		tig00000001_segment0_1243	-1.06066	3.38341e-09						tig00000001_segment0_610	1.13949	2.87322e-10		tig00000001_segment0_1246	1.65994	3.52392e-12		tig00000001_segment0_1462	-1.25268
tig00000001_segment0_1823	-1.1741	1.81023e-10		tig00000001_segment0_416	-1.13649	0.00128938		tig00000001_segment0_1895	-1.18227	4.80446e-10		tig00000002_segment0.tig00000001_segment0_133	1.46332	1.94338e-54		tig00000002_segment0.tig00000001_segment0_1406	-1.05828	6.96267e-06		tig00000002_segment0.tig00000001_segment0_1267	-1.11576	0.0462608		tig00000001_segment0_423	-1.11492	4.84498e-05		tig00000001_segment0_1425	1.04444	4.94439e-12		tig00000001_segment0_84	-1.06178	6.75467e-06						tig00000001_segment0_324	1.13798	7.31783e-10		tig00000001_segment0_304	1.64698	1.78994e-21		tig00000001_segment0_42	-1.25827
tig00000001_segment0_1051	-1.1774	7.81854e-14		tig00000001_segment0_1094	-1.14261	3.10864e-05		tig00000001_segment0_238	-1.18611	0.00601435		tig00000002_segment0.tig00000001_segment0_2335	1.45115	5.0621e-82		tig00000002_segment0.tig00000001_segment0_435	-1.06043	3.68996e-07		tig00000002_segment0.tig00000001_segment0_244	-1.16879	0.0429785		tig00000001_segment0_384	-1.12082	4.43485e-06		tig00000001_segment0_88	1.02741	0.0449376		tig00000001_segment0_1103	-1.06777	1.65294e-08						tig00000001_segment0_1150	1.13306	1.36909e-26		tig00000001_segment0_777	1.63149	5.86223e-09		tig00000001_segment0_355	-1.26815
tig00000001_segment0_1059	-1.17759	0.0019573		tig00000001_segment0_1674	-1.14688	2.12561e-06		tig00000001_segment0_993	-1.19938	0.0001805		tig00000002_segment0.tig00000001_segment0_1693	1.44531	7.75676e-61		tig00000002_segment0.tig00000001_segment0_2235	-1.0684	0.00276967		tig00000002_segment0.tig00000001_segment0_1967	-1.17785	0.00225495		tig00000001_segment0_405	-1.12667	1.82105e-08		tig00000001_segment0_1684	1.00318	3.12561e-06		tig00000001_segment0_1451	-1.07298	9.97803e-25						tig00000001_segment0_1768	1.12842	1.29069e-05		tig00000001_segment0_529	1.6289	4.39158e-26		tig00000001_segment0_162	-1.27739
tig00000001_segment0_1854	-1.18356	0.000412354		tig00000001_segment0_1386	-1.1512	0.00951231		tig00000001_segment0_1097	-1.2152	0.000280833		tig00000002_segment0.tig00000001_segment0_2322	1.44204	3.03245e-55		tig00000002_segment0.tig00000001_segment0_2273	-1.08478	8.08019e-22		tig00000002_segment0.tig00000001_segment0_1597	-1.21522	4.87542e-10		tig00000001_segment0_1716	-1.13326	2.8266e-09		tig00000001_segment0_770	-1.00814	0.000115377		tig00000001_segment0_1221	-1.07303	7.6255e-06						tig00000001_segment0_1653	1.12083	1.24027e-15		tig00000001_segment0_180	1.62834	1.50615e-25		tig00000001_segment0_1303	-1.28156
tig00000001_segment0_1935	-1.20345	4.87748e-10		tig00000001_segment0_184	-1.15267	1.93806e-05		tig00000001_segment0_991	-1.22592	0.00432504		tig00000002_segment0.tig00000001_segment0_1561	1.43712	6.74653e-24		tig00000002_segment0.tig00000001_segment0_184	-1.09489	5.70257e-11		tig00000002_segment0.tig00000001_segment0_242	-1.24903	0.00658244		tig00000001_segment0_530	-1.13605	1.70058e-06		tig00000001_segment0_1536	-1.02125	5.42203e-09		tig00000001_segment0_1433	-1.07485	7.12746e-16						tig00000001_segment0_349	1.11285	3.25729e-06		tig00000001_segment0_974	1.61653	2.06694e-05		tig00000001_segment0_1020	-1.28899
tig00000001_segment0_1052	-1.20488	4.79295e-05		tig00000001_segment0_192	-1.15324	8.34775e-06		tig00000001_segment0_232	-1.24045	1.33761e-29		tig00000002_segment0.tig00000001_segment0_781	1.43337	1.05935e-92		tig00000002_segment0.tig00000001_segment0_1139	-1.10169	0.00409812		tig00000002_segment0.tig00000001_segment0_279	-1.27219	0.0150731		tig00000001_segment0_1538	-1.14124	6.13553e-08		tig00000001_segment0_733	-1.02393	0.00580587		tig00000001_segment0_435	-1.07814	0.00430076						tig00000001_segment0_1324	1.1066	1.36859e-11		tig00000001_segment0_318	1.60461	7.34391e-16		tig00000001_segment0_1544	-1.29705
tig00000001_segment0_585	-1.21557	4.5318e-33		tig00000001_segment0_829	-1.16584	3.97372e-05		tig00000001_segment0_168	-1.24397	0.0146666		tig00000002_segment0.tig00000001_segment0_1260	1.40503	8.47756e-05		tig00000002_segment0.tig00000001_segment0_1744	-1.11027	3.66654e-05		tig00000002_segment0.tig00000001_segment0_1957	-1.29426	0.0272148		tig00000001_segment0_918	-1.14874	5.6078e-18		tig00000001_segment0_333	-1.04499	2.08655e-07		tig00000001_segment0_1731	-1.08615	9.68729e-05						tig00000001_segment0_851	1.10525	3.85248e-20		tig00000001_segment0_796	1.59946	0.00203867		tig00000001_segment0_574	-1.29867
tig00000001_segment0_298	-1.22366	7.8088e-11		tig00000001_segment0_1905	-1.16635	0.000154079		tig00000001_segment0_1124	-1.25325	3.71745e-05		tig00000002_segment0.tig00000001_segment0_785	1.40363	4.5057e-41		tig00000002_segment0.tig00000001_segment0_510	-1.12725	0.00882318		tig00000002_segment0.tig00000001_segment0_593	-1.31409	0.0123958		tig00000001_segment0_151	-1.15582	5.09079e-07		tig00000001_segment0_411	-1.0885	0.00751808		tig00000001_segment0_1368	-1.10317	0.00286012						tig00000001_segment0_332	1.10286	4.15828e-28		tig00000001_segment0_177	1.59273	9.39943e-21		tig00000001_segment0_665	-1.31201
tig00000001_segment0_1030	-1.22606	1.36368e-13		tig00000001_segment0_113	-1.17265	5.83353e-19		tig00000001_segment0_285	-1.26467	0.024112		tig00000002_segment0.tig00000001_segment0_207	1.38364	2.33978e-70		tig00000002_segment0.tig00000001_segment0_645	-1.13336	5.43423e-91		tig00000002_segment0.tig00000001_segment0_2154	-1.32952	0.00444016		tig00000001_segment0_947	-1.16966	1.44737e-12		tig00000001_segment0_534	-1.10825	0.0404796		tig00000001_segment0_776	-1.10375	0.00382026						tig00000001_segment0_852	1.09787	3.74245e-19		tig00000001_segment0_123	1.57438	0.000170908		tig00000001_segment0_223	-1.32619
tig00000001_segment0_1903	-1.22726	0.000170727		tig00000001_segment0_402	-1.17948	0.0055104		tig00000001_segment0_239	-1.29589	8.7964e-05		tig00000002_segment0.tig00000001_segment0_1372	1.38116	3.75449e-29		tig00000002_segment0.tig00000001_segment0_14	-1.18466	0.0236495		tig00000002_segment0.tig00000001_segment0_1974	-1.33376	1.85471e-12		tig00000001_segment0_175	-1.17098	2.8498e-10		tig00000001_segment0_751	-1.12594	0.000131904		tig00000001_segment0_1427	-1.10853	1.71409e-07						tig00000001_segment0_313	1.09377	0.0274603		tig00000001_segment0_152	1.56847	1.39222e-12		tig00000001_segment0_1156	-1.33474
tig00000001_segment0_540	-1.22753	7.40438e-07		tig00000001_segment0_604	-1.19058	6.45855e-07		tig00000001_segment0_69	-1.30167	0.0044601		tig00000002_segment0.tig00000001_segment0_985	1.36025	1.10435e-15		tig00000002_segment0.tig00000001_segment0_1674	-1.26206	2.135e-08		tig00000002_segment0.tig00000001_segment0_1744	-1.35702	2.81018e-10		tig00000001_segment0_141	-1.17474	1.98906e-20		tig00000001_segment0_1262	-1.13553	0.000653456		tig00000001_segment0_774	-1.1114	0.0163438						tig00000001_segment0_150	1.08802	5.90121e-18		tig00000001_segment0_738	1.55774	0.0171557		tig00000001_segment0_1416	-1.34607
tig00000001_segment0_1914	-1.22926	6.64382e-05		tig00000001_segment0_530	-1.1998	2.2227e-06		tig00000001_segment0_1469	-1.30258	9.09624e-11		tig00000002_segment0.tig00000001_segment0_2360	1.35523	3.89355e-47		tig00000002_segment0.tig00000001_segment0_520	-1.29907	0.000924366		tig00000002_segment0.tig00000001_segment0_969	-1.38856	0.025139		tig00000001_segment0_1268	-1.17522	2.98989e-09		tig00000001_segment0_611	-1.13861	0.0240798		tig00000001_segment0_1484	-1.1161	0.0372681						tig00000001_segment0_982	1.08594	6.61471e-10		tig00000001_segment0_507	1.55311	1.74618e-11		tig00000001_segment0_725	-1.38459
tig00000001_segment0_1054	-1.23291	5.29169e-06		tig00000001_segment0_1051	-1.20706	3.2576e-09		tig00000001_segment0_834	-1.31841	2.18116e-14		tig00000002_segment0.tig00000001_segment0_777	1.34571	0.00239342		tig00000002_segment0.tig00000001_segment0_1597	-1.32912	2.38494e-07		tig00000002_segment0.tig00000001_segment0_1310	-1.42211	0.00232298		tig00000001_segment0_1179	-1.17774	2.76257e-05		tig00000001_segment0_565	-1.17061	0.00183638		tig00000001_segment0_950	-1.11843	1.4843e-06						tig00000001_segment0_1706	1.062	9.36365e-18		tig00000001_segment0_1324	1.55176	4.46994e-17		tig00000001_segment0_622	-1.38599
tig00000001_segment0_1897	-1.24274	5.56445e-08		tig00000001_segment0_1052	-1.20829	1.34125e-05		tig00000001_segment0_237	-1.31887	2.5108e-06		tig00000002_segment0.tig00000001_segment0_180	1.31751	8.96165e-16		tig00000002_segment0.tig00000001_segment0_21	-1.33485	1.32003e-06		tig00000002_segment0.tig00000001_segment0_1754	-1.43227	1.5599e-05		tig00000001_segment0_1481	-1.18752	4.52714e-08		tig00000001_segment0_1692	-1.17386	0.017773		tig00000001_segment0_685	-1.11979	1.33532e-06						tig00000001_segment0_1034	1.06041	1.23978e-12		tig00000001_segment0_324	1.54122	3.02115e-14		tig00000001_segment0_188	-1.38955
tig00000001_segment0_182	-1.24436	0.029748		tig00000001_segment0_24	-1.21882	0.0286166		tig00000001_segment0_1532	-1.31978	0.00462543		tig00000002_segment0.tig00000001_segment0_2344	1.30769	4.98247e-07		tig00000002_segment0.tig00000001_segment0_2274	-1.3605	2.2536e-35		tig00000002_segment0.tig00000001_segment0_1466	-1.44573	0.000103808		tig00000001_segment0_544	-1.20053	6.01635e-10		tig00000001_segment0_410	-1.24449	1.56318e-06		tig00000001_segment0_506	-1.124	0.00959845						tig00000001_segment0_465	1.05981	2.14499e-13		tig00000001_segment0_297	1.54049	0.00142159		tig00000001_segment0_796	-1.39261
tig00000001_segment0_326	-1.24735	0.00976714		tig00000001_segment0_396	-1.21928	0.000706293		tig00000001_segment0_1962	-1.3417	2.5859e-09		tig00000002_segment0.tig00000001_segment0_2198	1.30636	3.05345e-07		tig00000002_segment0.tig00000001_segment0_12	-1.37264	0.00504181		tig00000002_segment0.tig00000001_segment0_1406	-1.45088	3.36289e-05		tig00000001_segment0_1536	-1.20101	5.03981e-12		tig00000001_segment0_1179	-1.25922	0.00356692		tig00000001_segment0_1573	-1.12534	4.30667e-13						tig00000001_segment0_237	1.05148	4.27622e-18		tig00000001_segment0_1183	1.53862	2.68427e-05		tig00000001_segment0_766	-1.40106
tig00000001_segment0_404	-1.25926	0.000949234		tig00000001_segment0_1577	-1.21938	6.23568e-06		tig00000001_segment0_1062	-1.44316	0.00733187		tig00000002_segment0.tig00000001_segment0_1952	1.30036	1.84441e-41		tig00000002_segment0.tig00000001_segment0_2449	-1.37324	1.48473e-23		tig00000002_segment0.tig00000001_segment0_1243	-1.48706	0.00747644		tig00000001_segment0_560	-1.2019	3.55193e-09		tig00000001_segment0_658	-1.26397	1.11527e-10		tig00000001_segment0_1124	-1.16113	3.40487e-07						tig00000001_segment0_177	1.05064	5.20722e-12		tig00000001_segment0_300	1.51989	1.40124e-34		tig00000001_segment0_1697	-1.41366
tig00000001_segment0_432	-1.26186	0.00399419		tig00000001_segment0_194	-1.22474	9.69193e-11		tig00000001_segment0_102	-1.48341	3.13174e-06		tig00000002_segment0.tig00000001_segment0_1093	1.28843	0.0106236		tig00000002_segment0.tig00000001_segment0_566	-1.37628	0.000851566		tig00000002_segment0.tig00000001_segment0_1666	-1.48718	0.0099457		tig00000001_segment0_554	-1.20931	1.49742e-07		tig00000001_segment0_1268	-1.30036	8.54684e-11		tig00000001_segment0_419	-1.17026	0.0413176						tig00000001_segment0_46	1.04898	7.62773e-11		tig00000001_segment0_978	1.5017	8.63357e-13		tig00000001_segment0_528	-1.44908
tig00000001_segment0_1578	-1.26218	1.24297e-12		tig00000001_segment0_1429	-1.2325	0.00025362		tig00000001_segment0_1465	-1.608	0.0331964		tig00000002_segment0.tig00000001_segment0_1565	1.26208	9.97295e-21		tig00000002_segment0.tig00000001_segment0_1243	-1.53265	0.000769177		tig00000002_segment0.tig00000001_segment0_12	-1.49529	0.00338105		tig00000001_segment0_1372	-1.21575	0.00134478		tig00000001_segment0_575	-1.30118	5.43985e-05		tig00000001_segment0_1531	-1.17887	9.22704e-12						tig00000001_segment0_737	1.04469	2.69984e-10		tig00000001_segment0_35	1.49642	0.000204827		tig00000001_segment0_1302	-1.4539
tig00000001_segment0_113	-1.26707	2.05848e-16		tig00000001_segment0_1676	-1.23574	4.10542e-07		tig00000001_segment0_530	-1.63527	2.62008e-14		tig00000002_segment0.tig00000001_segment0_816	1.25367	1.61599e-96		tig00000002_segment0.tig00000001_segment0_2101	-1.55316	0.00351323		tig00000002_segment0.tig00000001_segment0_209	-1.65132	0.0358849		tig00000001_segment0_1081	-1.22121	1.28758e-07		tig00000001_segment0_832	-1.50746	0.00578943		tig00000001_segment0_1128	-1.18154	2.01852e-12						tig00000001_segment0_319	1.04259	0.000252003		tig00000001_segment0_237	1.4905	1.4009e-29		tig00000001_segment0_1378	-1.47222
tig00000001_segment0_1658	-1.27505	0.0300961		tig00000001_segment0_1842	-1.25357	0.0278844		tig00000001_segment0_604	-1.71975	8.63525e-20		tig00000002_segment0.tig00000001_segment0_51	1.24964	6.14886e-33		tig00000002_segment0.tig00000001_segment0_2430	-1.64733	0.0222525		tig00000002_segment0.tig00000001_segment0_1674	-1.68553	5.34559e-10		tig00000001_segment0_1297	-1.23346	7.26223e-07		tig00000001_segment0_1334	-1.51955	0.00114238		tig00000001_segment0_863	-1.18311	0.0256541						tig00000001_segment0_236	1.04179	1.09823e-05		tig00000001_segment0_702	1.4898	0.00197051		tig00000001_segment0_483	-1.47694
tig00000001_segment0_1898	-1.28194	3.15499e-17		tig00000001_segment0_1435	-1.25646	6.16796e-06		tig00000001_segment0_835	-1.76788	6.81352e-05		tig00000002_segment0.tig00000001_segment0_2251	1.24094	3.03141e-07		tig00000002_segment0.tig00000001_segment0_1694	-1.6588	4.16914e-19		tig00000002_segment0.tig00000001_segment0_16	-1.79871	0.0261463		tig00000001_segment0_1262	-1.24398	0.000385641		tig00000001_segment0_419	-1.60844	0.00180155		tig00000001_segment0_1283	-1.18639	0.00145862						tig00000001_segment0_304	1.0379	1.07071e-10		tig00000001_segment0_1274	1.48772	2.50443e-21		tig00000001_segment0_1136	-1.48124
tig00000001_segment0_98	-1.28461	0.0191329		tig00000001_segment0_1938	-1.26577	6.54641e-08		tig00000001_segment0_1677	-1.78665	1.57952e-13		tig00000002_segment0.tig00000001_segment0_2316	1.23832	3.00961e-98		tig00000002_segment0.tig00000001_segment0_1666	-1.69654	6.29899e-05		tig00000002_segment0.tig00000001_segment0_1395	-1.81994	0.0108518		tig00000001_segment0_388	-1.26225	5.59975e-06		tig00000001_segment0_479	-1.6853	0.00203459		tig00000001_segment0_1719	-1.18881	0.000838086						tig00000001_segment0_180	1.03606	1.97333e-14		tig00000001_segment0_137	1.48277	8.01666e-07		tig00000001_segment0_779	-1.48201
tig00000001_segment0_1015	-1.30267	0.0194318		tig00000001_segment0_921	-1.26774	2.54987e-05		tig00000001_segment0_1100	-1.80018	0.0237302		tig00000002_segment0.tig00000001_segment0_4	1.23214	2.03696e-17		tig00000002_segment0.tig00000001_segment0_2004	-1.70757	7.75306e-05		tig00000002_segment0.tig00000001_segment0_1953	-1.82616	0.0022517		tig00000001_segment0_98	-1.29732	4.99615e-05		tig00000001_segment0_329	-1.68879	0.0244716		tig00000001_segment0_35	-1.19537	0.0145117						tig00000001_segment0_1291	1.0206	1.12025e-17		tig00000001_segment0_907	1.47986	3.83091e-15		tig00000001_segment0_533	-1.4855
tig00000001_segment0_285	-1.30652	0.00650572		tig00000001_segment0_1854	-1.26998	0.000217615		tig00000001_segment0_1094	-1.82893	2.93558e-08		tig00000002_segment0.tig00000001_segment0_2255	1.21376	4.04754e-32		tig00000002_segment0.tig00000001_segment0_1754	-1.73654	5.97153e-10		tig00000002_segment0.tig00000001_segment0_1305	-1.89911	0.0015204		tig00000001_segment0_1703	-1.2978	0.0193102		tig00000001_segment0_659	-1.83006	0.00888433		tig00000001_segment0_854	-1.21703	5.71012e-07						tig00000001_segment0_141	1.01996	0.00121111		tig00000001_segment0_110	1.47914	0.000309778		tig00000001_segment0_635	-1.49733
tig00000001_segment0_112	-1.30701	1.13012e-09		tig00000001_segment0_1755	-1.27223	0.0200046		tig00000001_segment0_838	-1.88083	5.25294e-06		tig00000002_segment0.tig00000001_segment0_2362	1.2068	6.29831e-36		tig00000002_segment0.tig00000001_segment0_1967	-1.79935	1.77128e-13		tig00000002_segment0.tig00000001_segment0_1694	-1.94875	1.85471e-12		tig00000001_segment0_863	-1.29782	0.0216435		tig00000001_segment0_1011	-1.84252	8.75498e-12		tig00000001_segment0_1266	-1.24617	0.000384265						tig00000001_segment0_300	1.01807	3.17002e-24		tig00000001_segment0_399	1.4759	0.000809612		tig00000001_segment0_644	-1.53957
tig00000001_segment0_1709	-1.3081	7.08091e-10		tig00000001_segment0_1926	-1.27829	2.3578e-08		tig00000001_segment0_641	-1.90628	8.13139e-19		tig00000002_segment0.tig00000001_segment0_1245	1.18248	7.9204e-06		tig00000002_segment0.tig00000001_segment0_917	-1.88587	0.00581731		tig00000002_segment0.tig00000001_segment0_1156	-2.01408	0.00026097		tig00000001_segment0_777	-1.33562	9.74959e-12		tig00000001_segment0_1015	-1.94031	0.00058448		tig00000001_segment0_1346	-1.26164	0.000324277						tig00000001_segment0_529	1.01581	2.17757e-11		tig00000001_segment0_1217	1.47338	3.16325e-20		tig00000001_segment0_747	-1.54869
tig00000001_segment0_1099	-1.30891	0.000164023		tig00000001_segment0_1058	-1.28267	4.80414e-06		tig00000001_segment0_828	-1.90933	3.91835e-18		tig00000002_segment0.tig00000001_segment0_743	1.18043	5.46756e-38		tig00000002_segment0.tig00000001_segment0_1953	-1.99204	4.04215e-05		tig00000002_segment0.tig00000001_segment0_768	-2.02851	0.0437593		tig00000001_segment0_1364	-1.33854	0.00735569		tig00000001_segment0_773	-2.10952	0.0060798		tig00000001_segment0_401	-1.29099	4.23455e-06						tig00000001_segment0_1028	1.0091	0.00224366		tig00000001_segment0_894	1.47235	1.03851e-43		tig00000001_segment0_647	-1.57008
tig00000001_segment0_1924	-1.31075	1.12623e-17		tig00000001_segment0_1340	-1.28566	0.0187509		tig00000001_segment0_945	-1.92315	3.50804e-05		tig00000002_segment0.tig00000001_segment0_74	1.16476	4.03623e-07		tig00000002_segment0.tig00000001_segment0_768	-2.02509	0.0178111		tig00000002_segment0.tig00000001_segment0_1680	-2.17148	0.0307042		tig00000001_segment0_882	-1.36306	1.1337e-12		tig00000001_segment0_425	-2.44623	0.00202845		tig00000001_segment0_151	-1.29217	2.19855e-07						tig00000001_segment0_1581	1.00123	1.49106e-17		tig00000001_segment0_1268	1.47116	0.000131323		tig00000001_segment0_1685	-1.57335
tig00000001_segment0_193	-1.32832	0.0174261		tig00000001_segment0_1066	-1.28616	0.00126454		tig00000001_segment0_236	-1.95129	0.0141427		tig00000002_segment0.tig00000001_segment0_50	1.15948	5.40564e-34		tig00000002_segment0.tig00000001_segment0_1836	-2.12754	0.0382856		tig00000002_segment0.tig00000001_segment0_2220	-2.78938	0.0264221		tig00000001_segment0_733	-1.36404	0.00026766		tig00000001_segment0_1526	-2.46591	7.49866e-10		tig00000001_segment0_423	-1.29413	1.83579e-06						tig00000001_segment0_643	-1.00103	4.64438e-06		tig00000001_segment0_1061	1.46047	3.02003e-35		tig00000001_segment0_402	-1.58858
tig00000001_segment0_232	-1.32975	2.3052e-34		tig00000001_segment0_1109	-1.28959	4.53746e-17		tig00000001_segment0_101	-1.97038	9.75238e-20		tig00000002_segment0.tig00000001_segment0_162	1.15714	1.64036e-35		tig00000002_segment0.tig00000001_segment0_1689	-2.22636	0.000741488		tig00000002_segment0.tig00000001_segment0_1407	-2.98252	0.00126647		tig00000001_segment0_575	-1.38561	1.78209e-05		tig00000001_segment0_435	-2.46596	1.3393e-24		tig00000001_segment0_1417	-1.29881	3.91153e-08						tig00000001_segment0_635	-1.00187	1.75401e-07		tig00000001_segment0_1150	1.45241	4.43236e-48		tig00000001_segment0_621	-1.60169
tig00000001_segment0_1577	-1.33713	3.32053e-09		tig00000001_segment0_1670	-1.29017	1.03351e-12		tig00000001_segment0_1105	-2.03629	2.03817e-06		tig00000002_segment0.tig00000001_segment0_167	1.1517	2.52199e-63		tig00000002_segment0.tig00000001_segment0_209	-2.29165	4.08711e-05		tig00000002_segment0.tig00000001_segment0_1171	-3.00238	0.0427291		tig00000001_segment0_1540	-1.41733	0.00138887		tig00000001_segment0_77	-2.80183	2.85486e-15		tig00000001_segment0_832	-1.29996	0.0350074						tig00000001_segment0_1344	-1.00344	2.82633e-17		tig00000001_segment0_997	1.45185	1.97928e-17		tig00000001_segment0_112	-1.61089
tig00000001_segment0_1926	-1.34538	2.57264e-17		tig00000001_segment0_642	-1.31767	1.63876e-11		tig00000001_segment0_192	-2.05136	4.10644e-14		tig00000002_segment0.tig00000001_segment0_2444	1.15148	4.19617e-09		tig00000002_segment0.tig00000001_segment0_1156	-2.49976	0.0002251		tig00000002_segment0.tig00000001_segment0_1401	-3.11311	4.16862e-05		tig00000001_segment0_1717	-1.43027	1.05049e-07		tig00000001_segment0_270	-3.13694	4.66407e-06		tig00000001_segment0_1151	-1.32061	4.43095e-05						tig00000001_segment0_930	-1.00538	1.20523e-30		tig00000001_segment0_739	1.44601	0.0237052		tig00000001_segment0_1468	-1.68372
tig00000001_segment0_238	-1.35214	0.000541474		tig00000001_segment0_1724	-1.33317	0.00437127		tig00000001_segment0_1384	-2.06227	0.0229768		tig00000002_segment0.tig00000001_segment0_619	1.13885	5.84107e-22		tig00000002_segment0.tig00000001_segment0_16	-2.56859	0.00649681		tig00000002_segment0.tig00000001_segment0_1803	-3.34512	0.013681		tig00000001_segment0_393	-1.43078	4.74621e-07		tig00000001_segment0_1265	-3.24832	0.000479379		tig00000001_segment0_1342	-1.32401	1.40354e-06						tig00000001_segment0_722	-1.00758	1.40355e-05		tig00000001_segment0_1247	1.44253	3.0008e-08		tig00000001_segment0_1650	-1.69997
tig00000001_segment0_1843	-1.36103	0.0101191		tig00000001_segment0_201	-1.33857	0.000345947		tig00000001_segment0_113	-2.09581	1.39279e-18		tig00000002_segment0.tig00000001_segment0_1641	1.12777	2.06413e-31		tig00000002_segment0.tig00000001_segment0_34	-2.91513	0.00435939		tig00000002_segment0.tig00000001_segment0_1035	-3.9271	0.00189185		tig00000001_segment0_1266	-1.43272	6.70526e-05		tig00000001_segment0_535	-3.99621	0.0206876		tig00000001_segment0_1351	-1.3648	0.0437266						tig00000001_segment0_830	-1.01017	2.04018e-20		tig00000001_segment0_526	1.4393	0.0216706		tig00000001_segment0_1296	-1.7239
tig00000001_segment0_1058	-1.37484	3.11851e-09		tig00000001_segment0_325	-1.34176	0.000117301		tig00000001_segment0_1674	-2.10141	7.45764e-13		tig00000002_segment0.tig00000001_segment0_161	1.1226	2.46264e-30		tig00000002_segment0.tig00000001_segment0_2137	-3.06037	2.72491e-07		tig00000002_segment0.tig00000001_segment0_949	-4.04428	0.0137651		tig00000001_segment0_1099	-1.45364	0.0130122		tig00000001_segment0_400	-4.41016	9.28781e-05		tig00000001_segment0_1275	-1.37565	0.000184299						tig00000001_segment0_942	-1.01893	0.000247214		tig00000001_segment0_1706	1.43883	9.18131e-31		tig00000001_segment0_330	-1.73533
tig00000001_segment0_530	-1.38078	3.01882e-11		tig00000001_segment0_585	-1.35207	2.17564e-16		tig00000001_segment0_104	-2.10361	2.49162e-09		tig00000002_segment0.tig00000001_segment0_964	1.12194	0.00279454		tig00000002_segment0.tig00000001_segment0_2100	-3.16505	2.05787e-06		tig00000002_segment0.tig00000001_segment0_2350	-4.13521	0.0419857		tig00000001_segment0_933	-1.46585	7.1467e-05						tig00000001_segment0_1364	-1.38907	7.50401e-05						tig00000001_segment0_813	-1.03181	1.6558e-27		tig00000001_segment0_1237	1.43362	4.57488e-27		tig00000001_segment0_1158	-1.79105
tig00000001_segment0_1340	-1.3843	0.000412354		tig00000001_segment0_1216	-1.35244	3.04089e-05		tig00000001_segment0_494	-2.10755	6.23823e-52		tig00000002_segment0.tig00000001_segment0_1562	1.11515	1.52567e-37		tig00000002_segment0.tig00000001_segment0_1407	-3.17726	0.0131594		tig00000002_segment0.tig00000001_segment0_208	-4.30163	0.0159676		tig00000001_segment0_603	-1.46985	0.00571926						tig00000001_segment0_85	-1.39209	7.38884e-06						tig00000001_segment0_302	-1.03689	3.17738e-19		tig00000001_segment0_338	1.42046	8.24488e-37		tig00000001_segment0_1402	-1.79218
tig00000001_segment0_327	-1.38643	1.13012e-09		tig00000001_segment0_75	-1.3639	2.36734e-05		tig00000001_segment0_714	-2.15444	5.421e-08		tig00000002_segment0.tig00000001_segment0_1780	1.11306	3.88986e-32		tig00000002_segment0.tig00000001_segment0_1401	-3.39061	3.91058e-09		tig00000002_segment0.tig00000001_segment0_2224	-4.37563	0.00502355		tig00000001_segment0_1599	-1.47547	1.78668e-06						tig00000001_segment0_1516	-1.40284	7.3528e-08						tig00000001_segment0_445	-1.03736	4.213e-11		tig00000001_segment0_83	1.41839	2.8855e-51		tig00000001_segment0_931	-1.80653
tig00000001_segment0_1386	-1.38703	0.00218972		tig00000001_segment0_1897	-1.37346	1.32876e-05		tig00000001_segment0_351	-2.21386	9.37533e-25		tig00000002_segment0.tig00000001_segment0_1246	1.10694	2.49193e-06		tig00000002_segment0.tig00000001_segment0_130	-3.53433	0.030821		tig00000002_segment0.tig00000001_segment0_2221	-4.3867	0.00461046		tig00000001_segment0_178	-1.50895	4.38172e-05						tig00000001_segment0_316	-1.46057	0.00189428						tig00000001_segment0_1398	-1.05484	8.90357e-10		tig00000001_segment0_462	1.41812	2.03062e-08		tig00000001_segment0_687	-1.81567
tig00000001_segment0_406	-1.38747	0.00165074		tig00000001_segment0_1071	-1.37724	0.0184493		tig00000001_segment0_13	-2.23018	0.00610822		tig00000002_segment0.tig00000001_segment0_2061	1.10523	1.14892e-23		tig00000002_segment0.tig00000001_segment0_949	-3.71037	0.0174468		tig00000002_segment0.tig00000001_segment0_1454	-4.8168	0.00367316		tig00000001_segment0_1105	-1.51988	0.00052064						tig00000001_segment0_180	-1.47219	0.0153314						tig00000001_segment0_253	-1.05542	3.06158e-18		tig00000001_segment0_97	1.4045	0.000745344		tig00000001_segment0_575	-1.8609
tig00000001_segment0_1093	-1.40175	5.99979e-07		tig00000001_segment0_404	-1.38574	0.000161233		tig00000001_segment0_235	-2.24832	0.0129587		tig00000002_segment0.tig00000001_segment0_1643	1.10419	1.54578e-31		tig00000002_segment0.tig00000001_segment0_664	-3.98644	0.038186		tig00000002_segment0.tig00000001_segment0_2223	-5.07764	0.0074297		tig00000001_segment0_1537	-1.58419	1.45862e-11						tig00000001_segment0_1717	-1.47741	7.72287e-09						tig00000001_segment0_1178	-1.06344	2.58919e-07		tig00000001_segment0_1098	1.403	3.36739e-23		tig00000001_segment0_1088	-1.92411
tig00000001_segment0_75	-1.41014	0.000137513		tig00000001_segment0_324	-1.40082	0.000126397		tig00000001_segment0_194	-2.26702	5.92205e-23		tig00000002_segment0.tig00000001_segment0_1501	1.0993	1.55677e-05		tig00000002_segment0.tig00000001_segment0_1552	-4.22083	0.00272574		tig00000002_segment0.tig00000001_segment0_1552	-5.11436	0.000151392		tig00000001_segment0_765	-1.62212	0.000425507						tig00000001_segment0_1599	-1.47805	8.76431e-08						tig00000001_segment0_1165	-1.07114	6.90542e-11		tig00000001_segment0_852	1.39549	3.96237e-35		tig00000001_segment0_327	-1.94029
tig00000001_segment0_1429	-1.41802	4.52616e-07		tig00000001_segment0_1054	-1.41547	4.749e-06		tig00000001_segment0_1670	-2.36555	5.09205e-24		tig00000002_segment0.tig00000001_segment0_2473	1.08915	0.0176344		tig00000002_segment0.tig00000001_segment0_1035	-4.25757	4.47004e-05		tig00000002_segment0.tig00000001_segment0_2222	-5.32993	0.00146433		tig00000001_segment0_832	-1.69197	0.00212898						tig00000001_segment0_1196	-1.50543	1.96246e-16						tig00000001_segment0_1166	-1.07792	4.57861e-14		tig00000001_segment0_138	1.39263	2.29732e-18		tig00000001_segment0_1477	-1.98226
tig00000001_segment0_1824	-1.4211	0.0429919		tig00000001_segment0_1337	-1.42262	5.15739e-06		tig00000001_segment0_769	-2.39164	0.0076259		tig00000002_segment0.tig00000001_segment0_2279	1.05608	2.22545e-05		tig00000002_segment0.tig00000001_segment0_557	-4.41101	0.00170239						tig00000001_segment0_534	-1.71147	0.00762276						tig00000001_segment0_566	-1.51521	0.000547315						tig00000001_segment0_303	-1.08025	2.59202e-28		tig00000001_segment0_96	1.3909	1.69943e-13		tig00000001_segment0_660	-2.01626
tig00000001_segment0_237	-1.47763	4.12413e-13		tig00000001_segment0_1675	-1.43448	0.00494915		tig00000001_segment0_534	-2.41863	1.89247e-10		tig00000002_segment0.tig00000001_segment0_1563	1.05137	6.74856e-44		tig00000002_segment0.tig00000001_segment0_208	-4.47525	0.00816701						tig00000001_segment0_214	-1.71625	0.00168068						tig00000001_segment0_1261	-1.52083	0.00445031						tig00000001_segment0_582	-1.08166	3.68611e-23		tig00000001_segment0_1394	1.38755	0.0266892		tig00000001_segment0_529	-2.13208
tig00000001_segment0_1107	-1.48168	1.07683e-07		tig00000001_segment0_1658	-1.44344	0.0272993		tig00000001_segment0_324	-2.47051	8.66656e-14		tig00000002_segment0.tig00000001_segment0_779	1.04986	5.25176e-16		tig00000002_segment0.tig00000001_segment0_1171	-4.6213	7.11033e-06						tig00000001_segment0_401	-1.71945	0.000286748						tig00000001_segment0_1415	-1.56512	1.10278e-44						tig00000001_segment0_697	-1.08615	0.000253707		tig00000001_segment0_728	1.38198	2.06468e-12		tig00000001_segment0_1385	-2.18215
tig00000001_segment0_207	-1.51372	4.43086e-12		tig00000001_segment0_237	-1.44927	1.65847e-06		tig00000001_segment0_936	-2.47568	0.0051237		tig00000002_segment0.tig00000001_segment0_720	1.04339	3.44187e-29		tig00000002_segment0.tig00000001_segment0_1454	-4.64621	0.00215874						tig00000001_segment0_1158	-1.72433	8.04761e-11						tig00000001_segment0_178	-1.57456	0.000141344						tig00000001_segment0_1305	-1.08946	2.89135e-42		tig00000001_segment0_1653	1.36782	2.77286e-17		tig00000001_segment0_1377	-2.21295
tig00000001_segment0_494	-1.51392	3.64942e-27		tig00000001_segment0_1015	-1.45797	0.0192458		tig00000001_segment0_1108	-2.51665	2.5506e-09		tig00000002_segment0.tig00000001_segment0_1744	1.04136	0.00342741		tig00000002_segment0.tig00000001_segment0_2350	-5.70432	1.33164e-05						tig00000001_segment0_614	-1.73483	2.53472e-14						tig00000001_segment0_845	-1.62546	5.99232e-08						tig00000001_segment0_1511	-1.09247	0.000466096		tig00000001_segment0_851	1.36287	1.27103e-32		tig00000001_segment0_6	-2.22876
tig00000001_segment0_1678	-1.51632	1.55986e-05		tig00000001_segment0_411	-1.48025	0.0211811		tig00000001_segment0_1106	-2.53001	3.36335e-13		tig00000002_segment0.tig00000001_segment0_669	1.03963	1.6516e-10										tig00000001_segment0_435	-1.81027	3.85553e-09						tig00000001_segment0_1251	-1.64316	4.82524e-07						tig00000001_segment0_906	-1.09567	3.47858e-32		tig00000001_segment0_57	1.35347	3.04563e-27		tig00000001_segment0_20	-2.23426
tig00000001_segment0_111	-1.52715	6.40439e-10		tig00000001_segment0_193	-1.50292	0.0122954		tig00000001_segment0_1109	-2.53347	4.08321e-43		tig00000002_segment0.tig00000001_segment0_1520	1.03892	6.81162e-13										tig00000001_segment0_1191	-1.82132	2.58004e-07						tig00000001_segment0_1194	-1.66978	6.2148e-27						tig00000001_segment0_1219	-1.10348	1.6957e-23		tig00000001_segment0_92	1.3524	8.63055e-10		tig00000001_segment0_248	-2.50646
tig00000001_segment0_1755	-1.54996	0.000646171		tig00000001_segment0_112	-1.51008	2.4317e-20		tig00000001_segment0_642	-2.54708	8.4793e-25		tig00000002_segment0.tig00000001_segment0_2445	1.03805	4.2907e-75										tig00000001_segment0_411	-1.87698	4.09559e-09						tig00000001_segment0_1195	-1.68621	3.24043e-22						tig00000001_segment0_120	-1.10669	2.96342e-05		tig00000001_segment0_1745	1.33102	7.81226e-05		tig00000001_segment0_221	-2.56474
tig00000001_segment0_582	-1.5542	0.00732829		tig00000001_segment0_1843	-1.52531	0.00450069		tig00000001_segment0_1676	-2.58522	2.95926e-12		tig00000002_segment0.tig00000001_segment0_154	1.0352	3.40806e-52										tig00000001_segment0_611	-1.92846	3.7154e-05						tig00000001_segment0_869	-1.68783	4.23836e-36						tig00000001_segment0_1354	-1.1098	5.14385e-52		tig00000001_segment0_1769	1.32856	7.98177e-10		tig00000001_segment0_305	-2.74065
tig00000001_segment0_1075	-1.55975	0.00142654		tig00000001_segment0_1107	-1.52868	6.09206e-08		tig00000001_segment0_833	-2.61382	5.20892e-31		tig00000002_segment0.tig00000001_segment0_1249	1.0232	9.13793e-23										tig00000001_segment0_410	-1.92926	4.58128e-16						tig00000001_segment0_1372	-1.73842	2.70037e-08						tig00000001_segment0_535	-1.12051	1.0469e-07		tig00000001_segment0_142	1.32583	9.8336e-06		tig00000001_segment0_832	-3.29175
tig00000001_segment0_1216	-1.58438	2.88369e-08		tig00000001_segment0_236	-1.54206	0.0338333		tig00000001_segment0_323	-2.64956	5.7704e-05		tig00000002_segment0.tig00000001_segment0_1441	1.01744	8.88424e-06										tig00000001_segment0_1600	-1.95466	0.0149288						tig00000001_segment0_1199	-1.77555	7.20604e-17						tig00000001_segment0_876	-1.12141	7.92029e-35		tig00000001_segment0_299	1.31776	0.000661144		tig00000001_segment0_1337	-3.67496
tig00000001_segment0_216	-1.59132	0.00247824		tig00000001_segment0_1962	-1.55841	1.82007e-12		tig00000001_segment0_829	-2.67238	5.20892e-31		tig00000002_segment0.tig00000001_segment0_688	1.01328	3.25913e-28										tig00000001_segment0_1756	-1.96602	0.00157249						tig00000001_segment0_933	-1.78539	1.06298e-09						tig00000001_segment0_1592	-1.12178	8.75165e-42		tig00000001_segment0_982	1.3176	2.96768e-12
tig00000001_segment0_959	-1.60071	8.54216e-07		tig00000001_segment0_327	-1.55968	9.87633e-12		tig00000001_segment0_1845	-2.72921	0.0108912		tig00000002_segment0.tig00000001_segment0_2083	1.0113	0.00177104										tig00000001_segment0_329	-2.02265	0.00436265						tig00000001_segment0_1301	-1.80011	1.46159e-05						tig00000001_segment0_812	-1.12286	1.91808e-19		tig00000001_segment0_1421	1.31341	6.03101e-15
tig00000001_segment0_604	-1.61352	2.78926e-18		tig00000001_segment0_1903	-1.58452	0.000263401		tig00000001_segment0_327	-2.75508	7.39103e-23		tig00000002_segment0.tig00000001_segment0_2064	1.00273	5.75343e-25										tig00000001_segment0_180	-2.02493	0.000107721						tig00000001_segment0_516	-1.81365	0.0106082						tig00000001_segment0_1518	-1.12835	1.55634e-09		tig00000001_segment0_552	1.31336	5.36585e-05
tig00000001_segment0_1438	-1.61499	1.79168e-11		tig00000001_segment0_838	-1.61612	0.00024552		tig00000001_segment0_193	-2.75801	1.21825e-08		tig00000002_segment0.tig00000001_segment0_592	-1.00086	2.93726e-09										tig00000001_segment0_413	-2.04442	8.06842e-14						tig00000001_segment0_859	-1.84531	0.032703						tig00000001_segment0_1593	-1.13081	3.55785e-50		tig00000001_segment0_313	1.3089	0.00429921
tig00000001_segment0_1144	-1.63356	0.000662084		tig00000001_segment0_1898	-1.63169	3.96483e-23		tig00000001_segment0_585	-2.83305	5.0627e-35		tig00000002_segment0.tig00000001_segment0_434	-1.01011	4.47858e-14										tig00000001_segment0_505	-2.04708	1.48355e-06						tig00000001_segment0_1730	-1.86166	4.94191e-13						tig00000001_segment0_1167	-1.13129	1.23978e-12		tig00000001_segment0_336	1.30881	9.92383e-05
tig00000001_segment0_1842	-1.68295	0.000458321		tig00000001_segment0_326	-1.64637	0.0015856		tig00000001_segment0_1898	-2.83706	3.21683e-31		tig00000002_segment0.tig00000001_segment0_2007	-1.01589	2.93186e-05										tig00000001_segment0_773	-2.06691	0.0183939						tig00000001_segment0_1099	-1.90888	0.000322591						tig00000001_segment0_490	-1.13387	7.68645e-15		tig00000001_segment0_62	1.30152	3.4514e-15
tig00000001_segment0_324	-1.70081	9.95811e-08		tig00000001_segment0_1144	-1.64825	0.00049585		tig00000001_segment0_1678	-2.90123	3.34761e-25		tig00000002_segment0.tig00000001_segment0_264	-1.02677	0.00283379										tig00000001_segment0_58	-2.11168	0.00128999						tig00000001_segment0_1638	-1.99477	2.52022e-05						tig00000001_segment0_1323	-1.15191	1.63111e-18		tig00000001_segment0_1000	1.29804	9.92772e-06
tig00000001_segment0_1066	-1.73222	1.16353e-08		tig00000001_segment0_1394	-1.65599	0.00596587		tig00000001_segment0_1675	-2.91183	1.2344e-10		tig00000002_segment0.tig00000001_segment0_1445	-1.02763	4.26079e-27										tig00000001_segment0_1261	-2.17951	4.0038e-06						tig00000001_segment0_1670	-2.0048	1.26461e-12						tig00000001_segment0_301	-1.1536	4.79459e-35		tig00000001_segment0_869	1.28672	2.02029e-06
tig00000001_segment0_411	-1.75688	0.0013233		tig00000001_segment0_1308	-1.66303	0.0138732		tig00000001_segment0_1098	-2.94791	1.5378e-18		tig00000002_segment0.tig00000001_segment0_280	-1.03255	1.34673e-07										tig00000001_segment0_1381	-2.25932	0.000126467						tig00000001_segment0_1544	-2.00849	0.000402408						tig00000001_segment0_1308	-1.16363	3.3658e-32		tig00000001_segment0_185	1.28531	8.1976e-17
tig00000001_segment0_1140	-1.78158	0.0180197		tig00000001_segment0_168	-1.66819	4.77794e-05		tig00000001_segment0_692	-3.04452	0.00560969		tig00000002_segment0.tig00000001_segment0_1918	-1.03657	4.29578e-05										tig00000001_segment0_231	-2.27931	0.033358						tig00000001_segment0_135	-2.02535	5.92177e-23						tig00000001_segment0_620	-1.17093	2.82624e-13		tig00000001_segment0_40	1.27922	4.05382e-07
tig00000001_segment0_215	-1.7853	1.35433e-13		tig00000001_segment0_1055	-1.67926	0.011275		tig00000001_segment0_1107	-3.20482	7.16485e-19		tig00000002_segment0.tig00000001_segment0_2272	-1.04215	3.25604e-12										tig00000001_segment0_1544	-2.3142	1.60285e-05						tig00000001_segment0_1335	-2.02743	5.85048e-05						tig00000001_segment0_1794	-1.17144	0.00357011		tig00000001_segment0_581	1.27753	1.52967e-18
tig00000001_segment0_921	-1.8086	3.47084e-11		tig00000001_segment0_1921	-1.70466	4.22788e-06		tig00000001_segment0_112	-3.21514	6.07492e-17		tig00000002_segment0.tig00000001_segment0_1851	-1.0502	0.000224718										tig00000001_segment0_1334	-2.31971	7.5903e-09						tig00000001_segment0_1381	-2.08754	0.000473191						tig00000001_segment0_1448	-1.17245	1.26935e-34		tig00000001_segment0_265	1.27706	6.02821e-06
tig00000001_segment0_13	-1.828	0.0263972		tig00000001_segment0_714	-1.7181	2.63577e-05		tig00000001_segment0_1095	-3.23499	3.93668e-06		tig00000002_segment0.tig00000001_segment0_2374	-1.05069	1.7085e-06										tig00000001_segment0_1011	-2.37244	6.33185e-21						tig00000001_segment0_1526	-2.12485	1.04346e-08						tig00000001_segment0_1162	-1.17631	0.0483408		tig00000001_segment0_1275	1.27052	6.2806e-19
tig00000001_segment0_1156	-1.84678	2.4308e-05		tig00000001_segment0_207	-1.73838	3.1857e-20		tig00000001_segment0_1920	-3.24007	1.09514e-06		tig00000002_segment0.tig00000001_segment0_1466	-1.06297	0.00206689										tig00000001_segment0_516	-2.44279	8.57385e-05						tig00000001_segment0_329	-2.1544	0.00915272						tig00000001_segment0_698	-1.19054	0.0228234		tig00000001_segment0_1741	1.27013	1.10626e-14
tig00000001_segment0_1921	-1.87854	3.98195e-11		tig00000001_segment0_238	-1.74482	0.000112407		tig00000001_segment0_207	-3.25213	5.43483e-44		tig00000002_segment0.tig00000001_segment0_541	-1.06729	8.53453e-25										tig00000001_segment0_419	-2.47159	2.08252e-07						tig00000001_segment0_1011	-2.16603	5.42984e-14						tig00000001_segment0_358	-1.1936	2.01614e-26		tig00000001_segment0_541	1.27007	1.40158e-29
tig00000001_segment0_1074	-1.88711	0.0309278		tig00000001_segment0_540	-1.77507	1.40157e-18		tig00000001_segment0_325	-3.3457	6.6734e-26		tig00000002_segment0.tig00000001_segment0_281	-1.07243	0.000431336										tig00000001_segment0_695	-2.76551	8.94833e-05						tig00000001_segment0_1600	-2.18068	0.0026434						tig00000001_segment0_1343	-1.19901	7.21451e-18		tig00000001_segment0_1581	1.26147	3.58437e-23
tig00000001_segment0_833	-1.96475	6.46885e-17		tig00000001_segment0_240	-1.77907	0.0168699		tig00000001_segment0_326	-3.40715	5.45302e-15		tig00000002_segment0.tig00000001_segment0_621	-1.08536	2.14595e-09										tig00000001_segment0_96	-2.87674	0.0376935						tig00000001_segment0_1476	-2.21229	2.62122e-56						tig00000001_segment0_1124	-1.20011	2.10444e-58		tig00000001_segment0_1126	1.25868	1.07237e-31
tig00000001_segment0_446	-1.981	3.12852e-09		tig00000001_segment0_460	-1.82136	1.59794e-07		tig00000001_segment0_540	-3.57012	8.23344e-50		tig00000002_segment0.tig00000001_segment0_1062	-1.0948	8.68178e-08										tig00000001_segment0_1526	-2.92513	1.47105e-06						tig00000001_segment0_601	-2.23682	0.0370115						tig00000001_segment0_536	-1.2047	1.63489e-28		tig00000001_segment0_976	1.25856	3.72825e-06
tig00000001_segment0_1108	-2.01796	7.46493e-06		tig00000001_segment0_1678	-1.82813	2.46087e-09		tig00000001_segment0_1099	-3.90104	2.26233e-28		tig00000002_segment0.tig00000001_segment0_1621	-1.09586	0.00424754										tig00000001_segment0_77	-3.0009	3.84351e-16						tig00000001_segment0_1434	-2.30346	9.35596e-23						tig00000001_segment0_1395	-1.21825	3.56934e-54		tig00000001_segment0_124	1.25833	1.32666e-07
tig00000001_segment0_991	-2.03741	2.88179e-08		tig00000001_segment0_945	-1.83008	0.00140393		tig00000001_segment0_100	-4.09495	3.91835e-18		tig00000002_segment0.tig00000001_segment0_2400	-1.09898	0.000586711										tig00000001_segment0_270	-3.13548	5.54912e-06						tig00000001_segment0_773	-2.31581	0.00565358						tig00000001_segment0_1306	-1.21892	5.5128e-36		tig00000001_segment0_257	1.24488	3.83091e-15
tig00000001_segment0_1644	-2.05119	0.0458075		tig00000001_segment0_833	-1.84928	9.87633e-12		tig00000001_segment0_111	-4.3119	1.82272e-64		tig00000002_segment0.tig00000001_segment0_1524	-1.1051	0.000700994										tig00000001_segment0_1340	-3.88547	0.0407553						tig00000001_segment0_749	-2.38709	0.0111445						tig00000001_segment0_1318	-1.22927	4.448e-07		tig00000001_segment0_165	1.23703	3.92289e-10
tig00000001_segment0_239	-2.06605	4.33347e-14		tig00000001_segment0_31	-1.88535	0.0108		tig00000001_segment0_318	-4.50773	0.0128753		tig00000002_segment0.tig00000001_segment0_1967	-1.10852	9.9518e-05										tig00000001_segment0_1265	-3.99054	1.28735e-05						tig00000001_segment0_1280	-2.39649	0.00103799						tig00000001_segment0_139	-1.23469	1.61289e-34		tig00000001_segment0_1377	1.23418	0.000935873
tig00000001_segment0_236	-2.1022	0.000445594		tig00000001_segment0_1108	-1.91797	2.7502e-06		tig00000001_segment0_110	-6.12115	2.06002e-49		tig00000002_segment0.tig00000001_segment0_623	-1.11558	1.01234e-46										tig00000001_segment0_400	-5.03298	4.16948e-06						tig00000001_segment0_1334	-2.40395	3.94385e-09						tig00000001_segment0_121	-1.24096	1.51234e-07		tig00000001_segment0_465	1.23377	4.80134e-13
tig00000001_segment0_1071	-2.12531	9.80314e-06		tig00000001_segment0_239	-1.92602	2.09338e-08		tig00000001_segment0_109	-6.45062	3.11587e-122		tig00000002_segment0.tig00000001_segment0_1354	-1.11879	8.13969e-05																		tig00000001_segment0_865	-2.60301	0.00601287						tig00000001_segment0_1041	-1.26287	2.0883e-19		tig00000001_segment0_319	1.23253	3.19871e-05
tig00000001_segment0_830	-2.14248	0.00475019		tig00000001_segment0_1452	-2.02431	1.52422e-05		tig00000001_segment0_106	-6.97695	5.81192e-195		tig00000002_segment0.tig00000001_segment0_437	-1.13185	4.75819e-06																		tig00000001_segment0_505	-2.63927	2.85553e-11						tig00000001_segment0_1385	-1.28061	5.25225e-26		tig00000001_segment0_1252	1.22927	9.84753e-08
tig00000001_segment0_1337	-2.14534	1.56723e-18		tig00000001_segment0_534	-2.03522	5.94302e-06		tig00000001_segment0_108	-7.14699	5.31299e-150		tig00000002_segment0.tig00000001_segment0_435	-1.13856	2.28114e-07																		tig00000001_segment0_77	-2.65637	2.28454e-06						tig00000001_segment0_710	-1.29358	2.32731e-52		tig00000001_segment0_1067	1.22246	0.00589687
tig00000001_segment0_240	-2.15981	0.00066322		tig00000001_segment0_1099	-2.04991	2.72792e-08		tig00000001_segment0_107	-8.80429	1.51781e-14		tig00000002_segment0.tig00000001_segment0_283	-1.14532	0.00565817																		tig00000001_segment0_1637	-2.6566	7.9622e-08						tig00000001_segment0_1315	-1.29746	1.63716e-23		tig00000001_segment0_1215	1.22004	0.00652315
tig00000001_segment0_3	-2.16133	0.0369737		tig00000001_segment0_13	-2.05131	0.0155647						tig00000002_segment0.tig00000001_segment0_1433	-1.14927	0.000367378																		tig00000001_segment0_695	-2.7366	6.48922e-06						tig00000001_segment0_1218	-1.30957	1.63188e-20		tig00000001_segment0_502	1.21477	0.0139111
tig00000001_segment0_1061	-2.19385	1.56749e-12		tig00000001_segment0_1304	-2.06222	1.11485e-09						tig00000002_segment0.tig00000001_segment0_1629	-1.14991	2.58577e-13																		tig00000001_segment0_1265	-2.92244	0.00104363						tig00000001_segment0_1095	-1.31416	1.20287e-72		tig00000001_segment0_1527	1.21241	6.11524e-06
tig00000001_segment0_714	-2.23109	9.47726e-11		tig00000001_segment0_451	-2.14175	0.0221314						tig00000002_segment0.tig00000001_segment0_595	-1.15429	7.23648e-29																		tig00000001_segment0_270	-3.06613	0.000236484						tig00000001_segment0_1386	-1.33317	3.2589e-28		tig00000001_segment0_203	1.21155	4.69739e-28
tig00000001_segment0_1005	-2.25522	0.0344496		tig00000001_segment0_1305	-2.14196	1.23248e-08						tig00000002_segment0.tig00000001_segment0_1680	-1.16673	1.80134e-07																		tig00000001_segment0_425	-3.50733	7.0587e-08						tig00000001_segment0_624	-1.34381	2.01743e-37		tig00000001_segment0_186	1.21155	5.66795e-08
tig00000001_segment0_100	-2.25669	0.000150524		tig00000001_segment0_936	-2.1684	0.00931828						tig00000002_segment0.tig00000001_segment0_1139	-1.16711	0.0016631																		tig00000001_segment0_1338	-3.54332	0.0474584						tig00000001_segment0_1092	-1.34397	5.37844e-70		tig00000001_segment0_505	1.2106	2.237e-34
tig00000001_segment0_1063	-2.31026	1.38109e-09		tig00000001_segment0_111	-2.17757	5.14991e-14						tig00000002_segment0.tig00000001_segment0_1732	-1.17814	0.000307116																		tig00000001_segment0_400	-3.92256	0.000314589						tig00000001_segment0_1091	-1.35275	1.3509e-84		tig00000001_segment0_337	1.2014	0.00840044
tig00000001_segment0_31	-2.31597	2.1244e-05		tig00000001_segment0_769	-2.33432	0.00233947						tig00000002_segment0.tig00000001_segment0_314	-1.18733	1.23564e-22																		tig00000001_segment0_1435	-4.4429	0.0083391						tig00000001_segment0_721	-1.3714	0.0210186		tig00000001_segment0_951	1.19978	2.10996e-22
tig00000001_segment0_835	-2.34004	3.17668e-11		tig00000001_segment0_1317	-2.35269	8.16304e-07						tig00000002_segment0.tig00000001_segment0_1938	-1.19304	0.0379868																		tig00000001_segment0_1340	-4.71216	0.00258276						tig00000001_segment0_1040	-1.37558	5.05744e-14		tig00000001_segment0_530	1.19844	0.000106473
tig00000001_segment0_110	-2.35256	1.68368e-13		tig00000001_segment0_1384	-2.35508	0.00396014						tig00000002_segment0.tig00000001_segment0_284	-1.20693	7.59491e-08																										tig00000001_segment0_905	-1.38809	1.65373e-05		tig00000001_segment0_551	1.19841	5.92048e-09
tig00000001_segment0_460	-2.39663	2.44956e-11		tig00000001_segment0_1063	-2.36654	4.29541e-07						tig00000002_segment0.tig00000001_segment0_2089	-1.20727	4.15998e-05																										tig00000001_segment0_708	-1.38908	2.65643e-26		tig00000001_segment0_1243	1.19515	1.05505e-05
tig00000001_segment0_109	-2.40903	3.01882e-11		tig00000001_segment0_235	-2.39239	0.00875806						tig00000002_segment0.tig00000001_segment0_1584	-1.21037	6.13476e-07																										tig00000001_segment0_440	-1.40029	0.00078526		tig00000001_segment0_164	1.19249	2.44477e-11
tig00000001_segment0_930	-2.43907	0.0292411		tig00000001_segment0_1845	-2.41853	0.0012871						tig00000002_segment0.tig00000001_segment0_1852	-1.22522	0.0396773																										tig00000001_segment0_709	-1.41372	2.65086e-39		tig00000001_segment0_1034	1.18687	1.65342e-13
tig00000001_segment0_1308	-2.46438	2.10581e-06		tig00000001_segment0_1061	-2.42897	6.37868e-11						tig00000002_segment0.tig00000001_segment0_600	-1.22535	9.3263e-19																										tig00000001_segment0_184	-1.41645	6.3924e-22		tig00000001_segment0_347	1.18666	3.12883e-14
tig00000001_segment0_1452	-2.48034	8.90138e-12		tig00000001_segment0_1070	-2.43172	1.50547e-05						tig00000002_segment0.tig00000001_segment0_1429	-1.22901	5.95203e-07																										tig00000001_segment0_793	-1.41806	8.41674e-49		tig00000001_segment0_732	1.18328	1.11031e-06
tig00000001_segment0_71	-2.50587	0.00932945		tig00000001_segment0_1307	-2.49507	2.75356e-15						tig00000002_segment0.tig00000001_segment0_1864	-1.22933	0.039238																										tig00000001_segment0_224	-1.41997	0.00475953		tig00000001_segment0_1229	1.18186	9.39312e-17
tig00000001_segment0_1095	-2.50588	0.000872868		tig00000001_segment0_1306	-2.54739	1.47473e-13						tig00000002_segment0.tig00000001_segment0_1757	-1.24142	1.52803e-18																										tig00000001_segment0_1321	-1.42632	3.86089e-16		tig00000001_segment0_284	1.1802	2.74673e-14
tig00000001_segment0_1070	-2.51619	2.66066e-05		tig00000001_segment0_1065	-2.63391	1.11647e-09						tig00000002_segment0.tig00000001_segment0_1824	-1.24197	6.70531e-10																										tig00000001_segment0_1168	-1.43622	3.39861e-05		tig00000001_segment0_802	1.17654	0.00125211
tig00000001_segment0_945	-2.52629	1.26408e-11		tig00000001_segment0_1303	-2.71968	7.72471e-12						tig00000002_segment0.tig00000001_segment0_549	-1.24548	3.81032e-23																										tig00000001_segment0_583	-1.46265	4.30847e-37		tig00000001_segment0_45	1.17175	1.71038e-05
tig00000001_segment0_1065	-2.53268	4.37193e-14		tig00000001_segment0_1062	-2.7403	3.40669e-09						tig00000002_segment0.tig00000001_segment0_548	-1.24727	5.07063e-12																										tig00000001_segment0_1086	-1.48119	6.82645e-33		tig00000001_segment0_692	1.16802	0.0303447
tig00000001_segment0_838	-2.55573	8.73326e-15		tig00000001_segment0_1311	-2.81128	2.18039e-12						tig00000002_segment0.tig00000001_segment0_2453	-1.24823	0.00341685																										tig00000001_segment0_531	-1.49637	8.04129e-37		tig00000001_segment0_1544	1.1676	1.09439e-36
tig00000001_segment0_1304	-2.63468	2.27557e-20		tig00000001_segment0_1095	-2.82522	5.32728e-05						tig00000002_segment0.tig00000001_segment0_594	-1.24935	4.70871e-08																										tig00000001_segment0_1730	-1.51343	4.58728e-05		tig00000001_segment0_34	1.16719	8.72942e-28
tig00000001_segment0_1062	-2.63943	1.51734e-10		tig00000001_segment0_100	-2.88627	2.47265e-07						tig00000002_segment0.tig00000001_segment0_1632	-1.25963	8.88274e-09																										tig00000001_segment0_1387	-1.51738	2.59299e-44		tig00000001_segment0_995	1.16405	9.38138e-09
tig00000001_segment0_72	-2.79852	0.0191534		tig00000001_segment0_183	-2.90947	0.00344106						tig00000002_segment0.tig00000001_segment0_360	-1.29959	7.98209e-25																										tig00000001_segment0_1307	-1.52445	2.68684e-57		tig00000001_segment0_1462	1.15875	5.17931e-09
tig00000001_segment0_1384	-2.81294	0.000108655		tig00000001_segment0_71	-2.92645	0.00127545						tig00000002_segment0.tig00000001_segment0_2438	-1.31005	4.49851e-05																										tig00000001_segment0_764	-1.53017	8.34568e-56		tig00000001_segment0_41	1.15874	3.75502e-05
tig00000001_segment0_769	-2.82786	7.81104e-06		tig00000001_segment0_1309	-2.92698	2.524e-08						tig00000002_segment0.tig00000001_segment0_885	-1.31566	0.000275649																										tig00000001_segment0_932	-1.5451	8.90357e-10		tig00000001_segment0_1606	1.14919	8.89568e-17
tig00000001_segment0_1305	-2.95584	2.34639e-19		tig00000001_segment0_1313	-2.9635	1.09523e-15						tig00000002_segment0.tig00000001_segment0_923	-1.32883	4.06907e-24																										tig00000001_segment0_707	-1.54921	4.09046e-48		tig00000001_segment0_1549	1.14401	5.1544e-16
tig00000001_segment0_108	-3.04433	4.29047e-19		tig00000001_segment0_1314	-2.97453	0.0171843						tig00000002_segment0.tig00000001_segment0_967	-1.33015	0.0276387																										tig00000001_segment0_1213	-1.57409	2.26536e-07		tig00000001_segment0_1754	1.13874	2.86232e-13
tig00000001_segment0_534	-3.15768	4.03342e-22		tig00000001_segment0_1316	-3.02804	3.93896e-12						tig00000002_segment0.tig00000001_segment0_1006	-1.33121	0.000275276																										tig00000001_segment0_1082	-1.57581	5.40106e-36		tig00000001_segment0_1768	1.13609	6.27562e-06
tig00000001_segment0_1317	-3.1601	7.77333e-21		tig00000001_segment0_1310	-3.03522	5.38844e-10						tig00000002_segment0.tig00000001_segment0_433	-1.33724	4.0409e-09																										tig00000001_segment0_1322	-1.58731	3.39473e-27		tig00000001_segment0_39	1.1331	7.24854e-11
tig00000001_segment0_1306	-3.1651	4.79279e-28		tig00000001_segment0_1312	-3.06077	1.64005e-14						tig00000002_segment0.tig00000001_segment0_1848	-1.34031	0.000857191																										tig00000001_segment0_1079	-1.61376	2.82936e-50		tig00000001_segment0_1402	1.12937	9.8791e-06
tig00000001_segment0_2	-3.21729	0.0224983		tig00000001_segment0_1315	-3.19491	1.06201e-09						tig00000002_segment0.tig00000001_segment0_1937	-1.34796	0.0364497																										tig00000001_segment0_1319	-1.61584	2.12153e-10		tig00000001_segment0_63	1.12586	6.49766e-11
tig00000001_segment0_1307	-3.26122	3.93352e-33		tig00000001_segment0_1587	-3.22555	0.0405345						tig00000002_segment0.tig00000001_segment0_1823	-1.35957	3.2719e-05																										tig00000001_segment0_834	-1.62313	0.00046877		tig00000001_segment0_308	1.12576	1.24284e-18
tig00000001_segment0_183	-3.328	6.07817e-08		tig00000001_segment0_859	-3.49028	0.0473339						tig00000002_segment0.tig00000001_segment0_966	-1.36399	3.25641e-09																										tig00000001_segment0_763	-1.63698	2.36409e-24		tig00000001_segment0_1400	1.11915	7.29513e-36
tig00000001_segment0_106	-3.4	2.8529e-15		tig00000001_segment0_1920	-3.50197	1.89314e-07						tig00000002_segment0.tig00000001_segment0_968	-1.36642	2.29236e-05																										tig00000001_segment0_811	-1.68987	2.67953e-122		tig00000001_segment0_838	1.11645	5.74995e-11
tig00000001_segment0_1303	-3.40444	6.30434e-37		tig00000001_segment0_1064	-3.50705	0.0101799						tig00000002_segment0.tig00000001_segment0_2379	-1.36655	6.50969e-83																										tig00000001_segment0_859	-1.69059	1.54159e-60		tig00000001_segment0_1740	1.10616	0.00445616
tig00000001_segment0_139	-3.45722	0.0214971		tig00000001_segment0_1318	-3.53723	6.21295e-12						tig00000002_segment0.tig00000001_segment0_566	-1.39819	0.000487211																										tig00000001_segment0_810	-1.6908	7.73642e-31		tig00000001_segment0_939	1.10578	7.62077e-09
tig00000001_segment0_1311	-3.49371	4.79279e-28		tig00000001_segment0_110	-3.58634	2.40557e-09						tig00000002_segment0.tig00000001_segment0_2429	-1.40042	5.97074e-14																										tig00000001_segment0_1171	-1.74923	0.0026331		tig00000001_segment0_503	1.10232	6.58684e-09
tig00000001_segment0_1315	-3.49411	2.96978e-11		tig00000001_segment0_1517	-3.71091	0.010846						tig00000002_segment0.tig00000001_segment0_1959	-1.40123	1.07321e-08																										tig00000001_segment0_1083	-1.78223	5.32329e-63		tig00000001_segment0_1248	1.09983	0.0217018
tig00000001_segment0_1845	-3.62186	4.79295e-05		tig00000001_segment0_109	-3.91428	2.84763e-09						tig00000002_segment0.tig00000001_segment0_1022	-1.40414	5.23127e-18																										tig00000001_segment0_762	-1.78874	1.76995e-37		tig00000001_segment0_650	1.09607	9.58759e-07
tig00000001_segment0_1312	-3.64345	1.90455e-30		tig00000001_segment0_1744	-4.14756	1.28861e-37						tig00000002_segment0.tig00000001_segment0_1583	-1.42852	0.000302302																										tig00000001_segment0_940	-1.7897	1.22177e-19		tig00000001_segment0_862	1.09437	7.09461e-08
tig00000001_segment0_1313	-3.69144	1.01826e-27		tig00000001_segment0_1743	-4.20496	5.42045e-36						tig00000002_segment0.tig00000001_segment0_2373	-1.43207	4.65966e-05																										tig00000001_segment0_1085	-1.80581	2.12493e-44		tig00000001_segment0_118	1.09142	4.91316e-09
tig00000001_segment0_235	-3.74194	3.22295e-08		tig00000001_segment0_1740	-4.49807	3.35716e-31						tig00000002_segment0.tig00000001_segment0_2078	-1.44418	5.31583e-16																										tig00000001_segment0_765	-1.81443	9.02185e-72		tig00000001_segment0_1046	1.08941	1.23281e-29
tig00000001_segment0_1310	-3.74939	6.02481e-16		tig00000001_segment0_108	-4.56101	1.64005e-14						tig00000002_segment0.tig00000001_segment0_1805	-1.44644	1.76391e-14																										tig00000001_segment0_285	-1.81448	0.000221924		tig00000001_segment0_725	1.08524	4.5978e-05
tig00000001_segment0_1316	-3.77431	4.53705e-26		tig00000001_segment0_106	-4.6249	3.0782e-22						tig00000002_segment0.tig00000001_segment0_150	-1.4699	2.35091e-07																										tig00000001_segment0_761	-2.00144	1.20701e-27		tig00000001_segment0_1023	1.08472	1.11806e-07
tig00000001_segment0_1309	-3.83246	4.01466e-14		tig00000001_segment0_107	-6.22684	3.17348e-05						tig00000002_segment0.tig00000001_segment0_2449	-1.47381	2.82719e-22																										tig00000001_segment0_904	-2.00343	3.03159e-17		tig00000001_segment0_842	1.07954	9.85555e-05
tig00000001_segment0_1826	-3.85123	0.0159522										tig00000002_segment0.tig00000001_segment0_1934	-1.47589	0.00549975																										tig00000001_segment0_1084	-2.0937	2.28609e-46		tig00000001_segment0_1250	1.0771	1.4882e-25
tig00000001_segment0_1774	-3.94661	0.00177577										tig00000002_segment0.tig00000001_segment0_1802	-1.48195	0.0433876																										tig00000001_segment0_1731	-2.1133	3.62425e-48		tig00000001_segment0_701	1.07219	2.30886e-07
tig00000001_segment0_1339	-4.02021	0.00923592										tig00000002_segment0.tig00000001_segment0_521	-1.48641	8.13017e-09																										tig00000001_segment0_1081	-2.28717	2.86895e-98		tig00000001_segment0_335	1.07071	1.1787e-23
tig00000001_segment0_1318	-4.03917	2.37372e-22										tig00000002_segment0.tig00000001_segment0_814	-1.48723	0.0402601																										tig00000001_segment0_1002	-2.56078	3.26478e-29		tig00000001_segment0_1744	1.07035	0.00559626
tig00000001_segment0_1348	-4.04888	0.00783673										tig00000002_segment0.tig00000001_segment0_2223	-1.48922	0.0357077																														tig00000001_segment0_1019	1.06038	5.81333e-35
tig00000001_segment0_1314	-4.0835	0.00204123										tig00000002_segment0.tig00000001_segment0_1243	-1.49284	0.00132028																														tig00000001_segment0_1145	1.0582	1.92524e-08
tig00000001_segment0_936	-4.12145	2.22956e-11										tig00000002_segment0.tig00000001_segment0_758	-1.49704	0.0234658																														tig00000001_segment0_1025	1.05392	2.75356e-29
tig00000001_segment0_1920	-4.22981	4.41095e-14										tig00000002_segment0.tig00000001_segment0_1585	-1.50922	1.28685e-22																														tig00000001_segment0_382	1.04785	0.000733294
tig00000001_segment0_107	-4.51906	0.00138796										tig00000002_segment0.tig00000001_segment0_1395	-1.51278	0.0163008																														tig00000001_segment0_886	1.0442	4.12675e-05
tig00000001_segment0_1710	-4.56942	0.00102515										tig00000002_segment0.tig00000001_segment0_2224	-1.53723	4.75397e-21																														tig00000001_segment0_1348	1.03724	2.38263e-13
tig00000001_segment0_318	-4.57236	0.000900702										tig00000002_segment0.tig00000001_segment0_821	-1.53937	0.0137581																														tig00000001_segment0_840	1.03526	4.15859e-06
tig00000001_segment0_1744	-4.73095	3.78043e-120										tig00000002_segment0.tig00000001_segment0_714	-1.55325	5.3117e-12																														tig00000001_segment0_182	1.02435	2.80483e-08
tig00000001_segment0_1743	-4.79989	6.67683e-107										tig00000002_segment0.tig00000001_segment0_624	-1.5639	1.4604e-09																														tig00000001_segment0_322	1.02294	2.07792e-06
tig00000001_segment0_1740	-5.38707	4.60124e-103										tig00000002_segment0.tig00000001_segment0_1846	-1.56566	8.47205e-06																														tig00000001_segment0_283	1.02169	7.37419e-15
												tig00000002_segment0.tig00000001_segment0_1791	-1.59656	4.29461e-17																														tig00000001_segment0_370	1.02049	1.74866e-13
												tig00000002_segment0.tig00000001_segment0_417	-1.61988	0.0122543																														tig00000001_segment0_181	1.01564	3.71473e-09
												tig00000002_segment0.tig00000001_segment0_2380	-1.63342	2.13507e-34																														tig00000001_segment0_1015	1.0078	0.00371777
												tig00000002_segment0.tig00000001_segment0_2222	-1.64087	8.60012e-06																														tig00000001_segment0_349	1.00478	0.000516063
												tig00000002_segment0.tig00000001_segment0_974	-1.65406	0.0209339																														tig00000001_segment0_1329	-1.00405	5.11654e-18
												tig00000002_segment0.tig00000001_segment0_1694	-1.65549	2.69742e-15																														tig00000001_segment0_1289	-1.01115	0.0230252
												tig00000002_segment0.tig00000001_segment0_2079	-1.65647	1.90463e-11																														tig00000001_segment0_642	-1.01148	3.95762e-06
												tig00000002_segment0.tig00000001_segment0_1305	-1.66701	0.000937818																														tig00000001_segment0_1782	-1.01352	1.30572e-14
												tig00000002_segment0.tig00000001_segment0_593	-1.67735	2.52821e-05																														tig00000001_segment0_646	-1.01596	0.000101943
												tig00000002_segment0.tig00000001_segment0_1622	-1.71405	0.0117861																														tig00000001_segment0_1	-1.01743	1.21973e-17
												tig00000002_segment0.tig00000001_segment0_527	-1.71508	3.97673e-19																														tig00000001_segment0_934	-1.01752	6.89005e-13
												tig00000002_segment0.tig00000001_segment0_1026	-1.72942	9.47104e-72																														tig00000001_segment0_635	-1.03285	8.60694e-08
												tig00000002_segment0.tig00000001_segment0_209	-1.78367	0.00516976																														tig00000001_segment0_216	-1.04499	8.45788e-22
												tig00000002_segment0.tig00000001_segment0_2101	-1.79898	0.000206409																														tig00000001_segment0_699	-1.04661	4.61259e-18
												tig00000002_segment0.tig00000001_segment0_1028	-1.8051	5.05966e-88																														tig00000001_segment0_422	-1.05429	1.47379e-10
												tig00000002_segment0.tig00000001_segment0_705	-1.83396	1.35284e-12																														tig00000001_segment0_1271	-1.05679	4.89351e-07
												tig00000002_segment0.tig00000001_segment0_540	-1.8488	0.0128192																														tig00000001_segment0_1470	-1.0675	0.0110555
												tig00000002_segment0.tig00000001_segment0_1806	-1.87347	0.0103194																														tig00000001_segment0_1107	-1.06768	3.80787e-19
												tig00000002_segment0.tig00000001_segment0_338	-1.87613	0.0364497																														tig00000001_segment0_792	-1.06858	5.48445e-13
												tig00000002_segment0.tig00000001_segment0_1624	-1.88766	9.95793e-12																														tig00000001_segment0_585	-1.07282	4.10575e-14
												tig00000002_segment0.tig00000001_segment0_1317	-1.89869	0.00347966																														tig00000001_segment0_1719	-1.07828	1.71316e-17
												tig00000002_segment0.tig00000001_segment0_692	-1.94299	7.19582e-06																														tig00000001_segment0_534	-1.07844	2.00349e-22
												tig00000002_segment0.tig00000001_segment0_1666	-1.94328	1.66478e-07																														tig00000001_segment0_700	-1.08539	6.45498e-20
												tig00000002_segment0.tig00000001_segment0_1515	-1.95786	0.0371813																														tig00000001_segment0_252	-1.08561	1.44747e-14
												tig00000002_segment0.tig00000001_segment0_2430	-1.96282	0.0010548																														tig00000001_segment0_440	-1.09056	0.0378456
												tig00000002_segment0.tig00000001_segment0_712	-1.9631	1.00259e-70																														tig00000001_segment0_1305	-1.10152	5.35823e-40
												tig00000002_segment0.tig00000001_segment0_1027	-1.96827	2.73183e-30																														tig00000001_segment0_217	-1.1062	7.03466e-21
												tig00000002_segment0.tig00000001_segment0_1917	-1.96866	0.0267881																														tig00000001_segment0_1137	-1.10995	4.17134e-10
												tig00000002_segment0.tig00000001_segment0_917	-1.98901	0.00184765																														tig00000001_segment0_714	-1.11878	3.19127e-20
												tig00000002_segment0.tig00000001_segment0_1836	-2.02045	0.0267032																														tig00000001_segment0_815	-1.12118	3.54188e-26
												tig00000002_segment0.tig00000001_segment0_2004	-2.03516	1.61652e-06																														tig00000001_segment0_1105	-1.1213	1.39271e-17
												tig00000002_segment0.tig00000001_segment0_1013	-2.0565	9.77272e-62																														tig00000001_segment0_1396	-1.12352	4.56976e-14
												tig00000002_segment0.tig00000001_segment0_1023	-2.07546	2.63459e-70																														tig00000001_segment0_1308	-1.12454	1.44288e-23
												tig00000002_segment0.tig00000001_segment0_768	-2.07614	0.0171299																														tig00000001_segment0_696	-1.12657	3.32079e-13
												tig00000002_segment0.tig00000001_segment0_1842	-2.09284	0.00233118																														tig00000001_segment0_1465	-1.13485	6.38137e-23
												tig00000002_segment0.tig00000001_segment0_146	-2.09822	0.000689433																														tig00000001_segment0_421	-1.13733	0.00207229
												tig00000002_segment0.tig00000001_segment0_2076	-2.10151	8.60012e-06																														tig00000001_segment0_1367	-1.13941	1.53931e-05
												tig00000002_segment0.tig00000001_segment0_701	-2.12215	1.59665e-36																														tig00000001_segment0_2	-1.14806	1.69174e-07
												tig00000002_segment0.tig00000001_segment0_286	-2.13638	0.0275534																														tig00000001_segment0_1190	-1.15018	3.66368e-22
												tig00000002_segment0.tig00000001_segment0_899	-2.14882	0.000244495																														tig00000001_segment0_573	-1.15583	3.14666e-18
												tig00000002_segment0.tig00000001_segment0_711	-2.14988	6.86923e-05																														tig00000001_segment0_1467	-1.16099	1.30869e-23
												tig00000002_segment0.tig00000001_segment0_16	-2.16685	0.000578344																														tig00000001_segment0_1472	-1.16238	5.94982e-28
												tig00000002_segment0.tig00000001_segment0_704	-2.17978	5.55646e-29																														tig00000001_segment0_1001	-1.16241	7.93199e-27
												tig00000002_segment0.tig00000001_segment0_1754	-2.19683	8.12013e-20																														tig00000001_segment0_753	-1.16486	2.37401e-25
												tig00000002_segment0.tig00000001_segment0_807	-2.20611	3.09643e-44																														tig00000001_segment0_1166	-1.17018	9.43995e-18
												tig00000002_segment0.tig00000001_segment0_710	-2.21126	2.0318e-43																														tig00000001_segment0_1306	-1.17025	1.65154e-27
												tig00000002_segment0.tig00000001_segment0_606	-2.23497	1.79439e-05																														tig00000001_segment0_1055	-1.1749	3.7333e-33
												tig00000002_segment0.tig00000001_segment0_709	-2.23946	1.0601e-79																														tig00000001_segment0_535	-1.17604	1.72659e-07
												tig00000002_segment0.tig00000001_segment0_1012	-2.26641	2.75278e-11																														tig00000001_segment0_1471	-1.18328	1.22379e-06
												tig00000002_segment0.tig00000001_segment0_663	-2.2887	3.22197e-10																														tig00000001_segment0_716	-1.18658	5.39199e-34
												tig00000002_segment0.tig00000001_segment0_706	-2.30021	2.08753e-48																														tig00000001_segment0_622	-1.18937	2.60508e-19
												tig00000002_segment0.tig00000001_segment0_1689	-2.32162	0.000244443																														tig00000001_segment0_23	-1.1986	1.11958e-19
												tig00000002_segment0.tig00000001_segment0_520	-2.33154	2.37779e-10																														tig00000001_segment0_353	-1.20417	6.80053e-19
												tig00000002_segment0.tig00000001_segment0_697	-2.35702	2.47172e-67																														tig00000001_segment0_490	-1.21957	7.03466e-21
												tig00000002_segment0.tig00000001_segment0_1850	-2.38672	0.0230819																														tig00000001_segment0_1386	-1.22172	5.34771e-21
												tig00000002_segment0.tig00000001_segment0_2077	-2.40617	1.76219e-11																														tig00000001_segment0_1435	-1.22906	5.83145e-12
												tig00000002_segment0.tig00000001_segment0_713	-2.44179	9.43259e-38																														tig00000001_segment0_984	-1.23659	1.20153e-25
												tig00000002_segment0.tig00000001_segment0_897	-2.44772	4.62609e-18																														tig00000001_segment0_618	-1.23725	1.03637e-12
												tig00000002_segment0.tig00000001_segment0_1009	-2.45194	3.08969e-34																														tig00000001_segment0_91	-1.23761	2.0512e-27
												tig00000002_segment0.tig00000001_segment0_1018	-2.45545	7.30737e-24																														tig00000001_segment0_906	-1.24361	1.87607e-33
												tig00000002_segment0.tig00000001_segment0_703	-2.45589	1.10257e-72																														tig00000001_segment0_445	-1.24966	1.34638e-18
												tig00000002_segment0.tig00000001_segment0_34	-2.48403	0.0156925																														tig00000001_segment0_1165	-1.25635	2.71981e-16
												tig00000002_segment0.tig00000001_segment0_1014	-2.5248	2.97509e-56																														tig00000001_segment0_424	-1.27294	3.94617e-12
												tig00000002_segment0.tig00000001_segment0_1407	-2.54414	0.00254302																														tig00000001_segment0_354	-1.27887	3.00882e-16
												tig00000002_segment0.tig00000001_segment0_1019	-2.55574	3.03245e-55																														tig00000001_segment0_1057	-1.27942	4.10954e-29
												tig00000002_segment0.tig00000001_segment0_982	-2.58276	0.00407655																														tig00000001_segment0_1466	-1.28167	1.44174e-08
												tig00000002_segment0.tig00000001_segment0_1156	-2.59868	7.49104e-10																														tig00000001_segment0_981	-1.2831	6.45498e-20
												tig00000002_segment0.tig00000001_segment0_700	-2.62852	2.28305e-110																														tig00000001_segment0_1448	-1.28601	8.00409e-32
												tig00000002_segment0.tig00000001_segment0_1020	-2.63436	3.36447e-50																														tig00000001_segment0_712	-1.28739	1.98614e-15
												tig00000002_segment0.tig00000001_segment0_698	-2.64413	7.03362e-125																														tig00000001_segment0_1592	-1.2897	1.52039e-30
												tig00000002_segment0.tig00000001_segment0_1016	-2.6729	8.12394e-31																														tig00000001_segment0_1242	-1.29092	3.53096e-49
												tig00000002_segment0.tig00000001_segment0_68	-2.78266	2.05253e-05																														tig00000001_segment0_1794	-1.29229	0.00571431
												tig00000002_segment0.tig00000001_segment0_896	-2.78277	0.00720414																														tig00000001_segment0_224	-1.29892	0.0124997
												tig00000002_segment0.tig00000001_segment0_1008	-2.82048	1.90101e-05																														tig00000001_segment0_930	-1.30375	1.02464e-22
												tig00000002_segment0.tig00000001_segment0_1017	-2.92843	6.4453e-08																														tig00000001_segment0_303	-1.31303	9.76053e-42
												tig00000002_segment0.tig00000001_segment0_2431	-3.00506	8.62798e-06																														tig00000001_segment0_814	-1.31517	9.59753e-23
												tig00000002_segment0.tig00000001_segment0_1291	-3.01478	0.0368348																														tig00000001_segment0_1593	-1.32639	7.12291e-44
												tig00000002_segment0.tig00000001_segment0_707	-3.03843	6.83529e-34																														tig00000001_segment0_302	-1.32832	5.57035e-29
												tig00000002_segment0.tig00000001_segment0_172	-3.05552	1.88146e-39																														tig00000001_segment0_940	-1.3326	6.33643e-08
												tig00000002_segment0.tig00000001_segment0_699	-3.10562	2.23101e-08																														tig00000001_segment0_719	-1.34134	4.44058e-16
												tig00000002_segment0.tig00000001_segment0_2100	-3.15965	3.44639e-07																														tig00000001_segment0_359	-1.34248	7.7183e-28
												tig00000002_segment0.tig00000001_segment0_1296	-3.34839	0.0336009																														tig00000001_segment0_1124	-1.34515	1.50508e-35
												tig00000002_segment0.tig00000001_segment0_1134	-3.35483	0.0303607																														tig00000001_segment0_1395	-1.3486	1.08334e-41
												tig00000002_segment0.tig00000001_segment0_1196	-3.41594	0.0408897																														tig00000001_segment0_830	-1.34927	2.96877e-36
												tig00000002_segment0.tig00000001_segment0_2137	-3.43209	8.10391e-09																														tig00000001_segment0_715	-1.3571	2.85472e-25
												tig00000002_segment0.tig00000001_segment0_1803	-3.52662	0.00172331																														tig00000001_segment0_1167	-1.36214	2.45251e-21
												tig00000002_segment0.tig00000001_segment0_169	-3.5751	9.0631e-70																														tig00000001_segment0_285	-1.36653	0.00963094
												tig00000002_segment0.tig00000001_segment0_1401	-3.58759	2.03271e-11																														tig00000001_segment0_1354	-1.36723	1.94189e-37
												tig00000002_segment0.tig00000001_segment0_949	-3.62304	0.0135795																														tig00000001_segment0_49	-1.36821	0.0282228
												tig00000002_segment0.tig00000001_segment0_1011	-3.62317	0.00851504																														tig00000001_segment0_253	-1.37487	7.05432e-28
												tig00000002_segment0.tig00000001_segment0_1015	-3.69382	0.0048988																														tig00000001_segment0_722	-1.37542	9.67668e-11
												tig00000002_segment0.tig00000001_segment0_1035	-3.74195	0.000675832																														tig00000001_segment0_713	-1.41059	5.46406e-19
												tig00000002_segment0.tig00000001_segment0_1007	-3.78385	3.07908e-06																														tig00000001_segment0_620	-1.41483	2.16759e-17
												tig00000002_segment0.tig00000001_segment0_998	-3.9015	0.0218243																														tig00000001_segment0_536	-1.42973	1.41549e-30
												tig00000002_segment0.tig00000001_segment0_2433	-3.90487	0.00562121																														tig00000001_segment0_1578	-1.43089	5.87384e-18
												tig00000002_segment0.tig00000001_segment0_130	-3.91127	0.0103194																														tig00000001_segment0_627	-1.43135	6.28177e-27
												tig00000002_segment0.tig00000001_segment0_667	-4.0955	0.0034637																														tig00000001_segment0_1041	-1.43686	1.0161e-38
												tig00000002_segment0.tig00000001_segment0_208	-4.13986	0.00838391																														tig00000001_segment0_697	-1.44377	4.86095e-06
												tig00000002_segment0.tig00000001_segment0_696	-4.22932	0.0160613																														tig00000001_segment0_1315	-1.44729	1.9535e-25
												tig00000002_segment0.tig00000001_segment0_557	-4.35124	0.0014124																														tig00000001_segment0_120	-1.45171	1.71379e-08
												tig00000002_segment0.tig00000001_segment0_1552	-4.3907	0.000836175																														tig00000001_segment0_1457	-1.45243	1.36788e-09
												tig00000002_segment0.tig00000001_segment0_1171	-4.57003	3.70163e-06																														tig00000001_segment0_301	-1.45441	1.32973e-44
												tig00000002_segment0.tig00000001_segment0_1454	-4.57269	0.00133477																														tig00000001_segment0_184	-1.46542	5.62521e-24
												tig00000002_segment0.tig00000001_segment0_664	-4.58223	0.00121766																														tig00000001_segment0_710	-1.46543	6.853e-53
												tig00000002_segment0.tig00000001_segment0_2428	-4.71944	0.00103874																														tig00000001_segment0_698	-1.46744	0.00965523
												tig00000002_segment0.tig00000001_segment0_2350	-5.02433	0.000236814																														tig00000001_segment0_793	-1.47314	2.34163e-45
												tig00000002_segment0.tig00000001_segment0_2047	-5.33902	5.71198e-05																														tig00000001_segment0_1162	-1.47843	0.00741151
																																												tig00000001_segment0_554	-1.47849	0.0356888
																																												tig00000001_segment0_1092	-1.50112	6.55683e-55
																																												tig00000001_segment0_643	-1.50317	1.10626e-14
																																												tig00000001_segment0_813	-1.50392	1.15883e-37
																																												tig00000001_segment0_1091	-1.52354	2.63701e-48
																																												tig00000001_segment0_531	-1.54296	4.96051e-34
																																												tig00000001_segment0_834	-1.54705	8.89598e-05
																																												tig00000001_segment0_1730	-1.55172	0.000202518
																																												tig00000001_segment0_1307	-1.55765	5.58287e-53
																																												tig00000001_segment0_709	-1.56622	3.70778e-46
																																												tig00000001_segment0_1318	-1.57631	2.92037e-11
																																												tig00000001_segment0_708	-1.57871	1.9943e-38
																																												tig00000001_segment0_1511	-1.58044	1.74562e-06
																																												tig00000001_segment0_582	-1.58175	1.60462e-33
																																												tig00000001_segment0_1219	-1.60618	9.44027e-42
																																												tig00000001_segment0_1168	-1.60753	1.96864e-06
																																												tig00000001_segment0_1323	-1.64839	9.26547e-28
																																												tig00000001_segment0_812	-1.65121	1.12018e-37
																																												tig00000001_segment0_121	-1.65627	4.15185e-15
																																												tig00000001_segment0_1387	-1.70348	3.69919e-50
																																												tig00000001_segment0_1344	-1.70501	1.60462e-33
																																												tig00000001_segment0_932	-1.72085	1.60188e-10
																																												tig00000001_segment0_1056	-1.72942	0.0445456
																																												tig00000001_segment0_139	-1.7444	1.64702e-49
																																												tig00000001_segment0_1385	-1.74448	3.21899e-53
																																												tig00000001_segment0_583	-1.75006	1.07385e-40
																																												tig00000001_segment0_358	-1.7663	3.99691e-33
																																												tig00000001_segment0_763	-1.7694	1.2607e-33
																																												tig00000001_segment0_1218	-1.77335	6.50429e-48
																																												tig00000001_segment0_707	-1.79186	1.58367e-48
																																												tig00000001_segment0_1095	-1.80594	3.43905e-41
																																												tig00000001_segment0_1079	-1.82866	1.14997e-73
																																												tig00000001_segment0_1082	-1.83581	7.98157e-69
																																												tig00000001_segment0_1171	-1.84231	0.00146837
																																												tig00000001_segment0_765	-1.84832	8.52354e-61
																																												tig00000001_segment0_811	-1.87626	6.75646e-56
																																												tig00000001_segment0_624	-1.88165	9.30693e-40
																																												tig00000001_segment0_1086	-1.895	8.67889e-50
																																												tig00000001_segment0_764	-1.90294	1.04097e-49
																																												tig00000001_segment0_1343	-1.91417	6.83785e-31
																																												tig00000001_segment0_721	-1.9356	0.000236745
																																												tig00000001_segment0_761	-1.99528	2.56148e-25
																																												tig00000001_segment0_1321	-1.99606	5.31527e-31
																																												tig00000001_segment0_904	-2.03171	2.26727e-11
																																												tig00000001_segment0_810	-2.03834	6.21703e-31
																																												tig00000001_segment0_762	-2.06386	5.18356e-53
																																												tig00000001_segment0_1322	-2.09225	1.87727e-40
																																												tig00000001_segment0_1319	-2.17688	3.32546e-17
																																												tig00000001_segment0_1083	-2.20727	2.32471e-75
																																												tig00000001_segment0_859	-2.22391	3.59326e-71
																																												tig00000001_segment0_905	-2.27387	3.21899e-53
																																												tig00000001_segment0_1085	-2.27891	2.96796e-64
																																												tig00000001_segment0_1731	-2.53496	4.99873e-59
																																												tig00000001_segment0_1040	-2.58139	1.93357e-45
																																												tig00000001_segment0_1084	-2.58256	1.00831e-74
																																												tig00000001_segment0_1081	-2.67366	3.11862e-103
																																												tig00000001_segment0_1213	-2.92002	1.39925e-52
																																												tig00000001_segment0_1002	-2.94949	8.28286e-41
																																												tig00000001_segment0_449	-3.25665	0.0238762
[truncated: 16 more columns]
