# Supplementary material for: Metabolic cooperation between conspecific genotypic groups contributes to bacterial fitness
Source: ISME Commun. 2023 Apr 28;3:41. doi: 10.1038/s43705-023-00250-8 (PMC10147913; doi:10.1038/s43705-023-00250-8)
Supplement: Supplementary file 5 — Supplementary Table 4 [file 43705_2023_250_MOESM5_ESM.xlsx]

## Sheet: Sheet1
Supplementary Table 4 The variation of amino acids and transcription of gene related with amino acids in L. acetotolerans.
Producer	Utiliser	Increased amino acidsc	Upregulated genes related amino acidsb	Decreased amino acidsa	Exchanged amino acids
ANI_I	ANI_II	Met, Leu, His, Trp	Met, Gln, Thr, Asp, His, Trp, Lys, Arg	Met, Asp, His, Trp, Tyr, Pro, Arg	Met, His, Trp
ANI_II	ANI_I	Ala, Gln, Phe, Gly, Thr	Ala, Phe, Gly, Thr, Glu, Tyr	Gln, Phe, Gly, Thr, Ile, Tyr, Pro, Arg	Phe, Gly, Thr
ANI_I	ANI_III	Met, Glu, His	Met, Gln, Thr, Asp, Lys, His, Arg	Met, His, Lys, Ile, Tyr, Pro, Arg	Met, His
ANI_III	ANI_I	Phe, Cys	Leu, Phe, Asp, Ile, Cys	Ala, Asn, Gln, Phe, Thr, Asp, Trp, Cys, Ile, Tyr, Pro, Arg	Phe, Cys
ANI_II	ANI_III	Glu, Pro	Glu, Pro	Ala, Met, Asn, Phe, Thr, Asp, Glu, Trp, Pro, Arg	Glu, Pro
ANI_III	ANI_II	Gln, His, Cys, Tyr	Met, Gln, Leu, Glu, His, Cys, Ile, Tyr	Ala, Asn, Gln, Thr, Asp, Trp, Cys, Lys, Ile, Tyr, Arg	Gln, Cys, Tyr
a The concentration of amino acid increased (t-test, p < 0.05) when the producer was cultured in the conditioned medium of the utiliser.
b The transcription of gene related amino acid upregulated (adjusted p < 0.05, Log2 fold change > 1) in the producer when it was cocultured with the utiliser.
c The concentration of amino acid decreased (t-test, p < 0.05) when the utiliser was cultured in the conditioned medium of the producer.
